# Supplementary material for: VeloRM: disentangling pre- and post-splicing RNA modification dynamics at single-cell resolution
Source: Nucleic Acids Res. 2026 Jun 30;54(12):gkag645. doi: 10.1093/nar/gkag645 (PMC13316427; doi:10.1093/nar/gkag645)
Supplement: gkag645_Supplemental_Files [file gkag645_supplemental_files.zip]

Archive with 2 entries (2 files):
- 180626055412_Supplement-v0.11.pdf
- 180626055851_Supplementary_Table.xlsx
