# Supplementary material for: VeloRM: disentangling pre- and post-splicing RNA modification dynamics at single-cell resolution
Source: Nucleic Acids Res. 2026 Jun 30;54(12):gkag645. doi: 10.1093/nar/gkag645 (PMC13316427; doi:10.1093/nar/gkag645)
Supplement: gkag645_Supplemental_Files [file gkag645_supplemental_files.zip › 180626055851_Supplementary_Table.xlsx]

## Sheet: Read Me
Table S1 is a comprehensive list of differentially methylated m⁶A sites identified by DESeq2 when comparing pre-splicing and post-splicing RNA within test cells, including genomic coordinates, log₂ fold changes, adjusted p-values, and functional annotations.
Table S2 lists m⁶A sites with prominent methylation in either pre-splicing (21 sites) or post-splicing RNA (32 sites), including genomic coordinates, strand, log₂ odds ratio and annotated gene names.
Table S3 lists A-to-I editing sites with prominent modification in either pre-splicing (41 sites) or post-splicing RNA (255 sites) in the chromaffin cell differentiation dataset, including genomic coordinates, strand, log₂ meta M value and annotated gene names.
Table S4 lists A-to-I editing sites with prominent modification in either pre-splicing (81 sites) or post-splicing RNA (428 sites) in the mESC embryoid body (EB) differentiation dataset, including genomic coordinates, strand, log₂ meta M value and annotated gene names.
Table S5. Sensitivity analysis of the ambiguous-read filter in a representative DART-seq dataset (GSE125780). The original strict rule classifies reads as pre-splicing or post-splicing only when they are assigned to pure intronic or pure exonic regions, respectively. Relaxed settings allowed read-overlap thresholds of 0.01, 0.05, 0.1, and 0.2. For each threshold and RNA class, the table reports t…

## Sheet: Table S1
chromosome	start	strand	baseMean	log2FoldChange	lfcSE	stat	pvalue	padj	category
chr1	36092446	+	128.238	2.6266	0.131362	19.9952	6.06206e-89	1.64841e-87	Pre-splicing RNA
chr1	37705467	+	166.47	2.08039	0.162277	12.82	1.2675e-37	7.5343e-37	Pre-splicing RNA
chr1	51781307	+	40.0478	1.03897	0.180977	5.74087	9.41939e-09	1.98096e-08	Pre-splicing RNA
chr1	62834780	+	52.9011	1.34237	0.191572	7.00714	2.43244e-12	6.01506e-12	Pre-splicing RNA
chr1	91508294	+	114.213	1.26475	0.168205	7.5191	5.51559e-14	1.45897e-13	Pre-splicing RNA
chr1	91508346	+	95.8979	2.74333	0.154204	17.7903	8.40572e-71	1.37747e-69	Pre-splicing RNA
chr1	94499585	+	39.8147	1.38571	0.204954	6.76106	1.36985e-11	3.27824e-11	Pre-splicing RNA
chr1	100270660	+	91.6941	1.57643	0.137691	11.449	2.37798e-30	1.121e-29	Pre-splicing RNA
chr1	109582544	+	179.352	1.16953	0.159226	7.34514	2.05548e-13	5.31502e-13	Pre-splicing RNA
chr1	182852296	+	194.026	2.10328	0.163946	12.8291	1.12656e-37	6.70402e-37	Pre-splicing RNA
chr1	220102725	+	58.397	1.17414	0.161795	7.25697	3.95853e-13	1.01219e-12	Pre-splicing RNA
chr1	246764354	+	63.7194	2.80633	0.168263	16.6783	1.88596e-62	2.40754e-61	Pre-splicing RNA
chr10	13600325	+	62.7343	1.5342	0.169085	9.07354	1.1521e-19	3.76566e-19	Pre-splicing RNA
chr10	102421873	+	210.883	1.26196	0.175839	7.17681	7.13565e-13	1.80399e-12	Pre-splicing RNA
chr10	119904217	+	17.74	1.00574	0.198104	5.07684	3.83763e-07	7.44645e-07	Pre-splicing RNA
chr10	122429682	+	128.098	2.95474	0.272899	10.8272	2.55764e-27	1.0907e-26	Pre-splicing RNA
chr10	130171633	+	199.804	1.30911	0.133286	9.82184	9.06767e-23	3.3008e-22	Pre-splicing RNA
chr11	10770300	+	50.4893	2.53741	0.178704	14.199	9.29936e-46	7.13399e-45	Pre-splicing RNA
chr11	31509907	+	51.8361	2.37749	0.174675	13.6109	3.44854e-42	2.37252e-41	Pre-splicing RNA
chr11	66060719	+	139.646	1.63877	0.119399	13.7252	7.17295e-43	5.04589e-42	Pre-splicing RNA
chr11	66063451	+	92.5194	2.60024	0.122	21.3135	8.50282e-101	3.23411e-99	Pre-splicing RNA
chr11	125618518	+	89.5362	1.25134	0.162707	7.69075	1.46271e-14	3.95373e-14	Pre-splicing RNA
chr13	52666915	+	68.0994	2.33652	0.194468	12.0149	2.96648e-33	1.5397e-32	Pre-splicing RNA
chr16	1495613	+	41.5429	1.94081	0.170606	11.3759	5.51117e-30	2.56487e-29	Pre-splicing RNA
chr16	14884386	+	44.5094	1.26544	0.159893	7.91433	2.48581e-15	6.93799e-15	Pre-splicing RNA
chr16	25128530	+	41.6648	2.5832	0.146471	17.6363	1.29771e-69	2.06298e-68	Pre-splicing RNA
chr16	57752532	+	81.5165	2.50595	0.165163	15.1726	5.3727e-52	4.95805e-51	Pre-splicing RNA
chr16	70554512	+	146.999	1.10336	0.180853	6.10085	1.05505e-09	2.32231e-09	Pre-splicing RNA
chr17	5338094	+	453.717	1.23337	0.204243	6.03875	1.55313e-09	3.39075e-09	Pre-splicing RNA
chr17	38733306	+	120.373	2.36962	0.163374	14.5043	1.13851e-47	9.25511e-47	Pre-splicing RNA
chr17	82009146	+	60.2619	1.39184	0.186703	7.45487	8.99585e-14	2.36009e-13	Pre-splicing RNA
chr19	2805098	+	66.0394	2.11383	0.160833	13.143	1.86656e-39	1.17725e-38	Pre-splicing RNA
chr19	2810486	+	42.7462	1.77779	0.161494	11.0084	3.4819e-28	1.5292e-27	Pre-splicing RNA
chr19	5649941	+	31.7207	1.33704	0.149481	8.94452	3.73565e-19	1.19836e-18	Pre-splicing RNA
chr19	16111966	+	77.2432	1.55362	0.123604	12.5694	3.1124e-36	1.77221e-35	Pre-splicing RNA
chr2	15627056	+	97.1122	1.74503	0.120036	14.5376	6.99553e-48	5.72304e-47	Pre-splicing RNA
chr2	26282846	+	361.374	1.5026	0.179973	8.34901	6.88349e-17	2.03367e-16	Pre-splicing RNA
chr2	28025292	+	305.119	2.08709	0.197808	10.5511	5.02065e-26	2.04941e-25	Pre-splicing RNA
chr2	28929649	+	144.143	1.09013	0.183322	5.94651	2.73913e-09	5.90992e-09	Pre-splicing RNA
chr2	28941533	+	119.75	1.16177	0.155164	7.48742	7.02391e-14	1.84992e-13	Pre-splicing RNA
chr2	117825056	+	36.3312	1.33795	0.163886	8.16389	3.24415e-16	9.35352e-16	Pre-splicing RNA
chr2	151435542	+	49.1013	1.40313	0.174679	8.03264	9.53982e-16	2.7044e-15	Pre-splicing RNA
chr21	33432281	+	202.628	2.67297	0.170515	15.6758	2.21313e-55	2.27484e-54	Pre-splicing RNA
chr21	44326053	+	83.1594	1.74134	0.163152	10.6731	1.35991e-26	5.65855e-26	Pre-splicing RNA
chr22	32495499	+	248.338	1.60825	0.170507	9.43217	4.01694e-21	1.38178e-20	Pre-splicing RNA
chr22	44822374	+	72.1579	1.54557	0.204674	7.55139	4.30628e-14	1.1429e-13	Pre-splicing RNA
chr22	44845278	+	104.061	1.00048	0.24763	4.04023	5.33999e-05	9.13719e-05	Pre-splicing RNA
chr22	44845294	+	103.311	1.22762	0.240829	5.09749	3.4419e-07	6.6936e-07	Pre-splicing RNA
chr22	46352324	+	197.306	1.44901	0.159185	9.10271	8.81023e-20	2.89183e-19	Pre-splicing RNA
chr22	50194350	+	52.4603	2.43322	0.125871	19.3311	2.94132e-83	6.88572e-82	Pre-splicing RNA
chr3	39088191	+	48.9472	1.64078	0.178172	9.20895	3.29331e-20	1.09784e-19	Pre-splicing RNA
chr3	111991448	+	71.6772	1.12219	0.158573	7.07679	1.47529e-12	3.68046e-12	Pre-splicing RNA
chr3	129298487	+	74.901	2.59175	0.130397	19.8758	6.59345e-88	1.73704e-86	Pre-splicing RNA
chr3	161238179	+	50.8742	1.00067	0.173926	5.75343	8.74493e-09	1.84276e-08	Pre-splicing RNA
chr3	179581211	+	103.069	1.18124	0.120183	9.82874	8.46749e-23	3.08564e-22	Pre-splicing RNA
chr3	184326911	+	115.577	1.41009	0.155809	9.05009	1.42844e-19	4.65499e-19	Pre-splicing RNA
chr4	112186743	+	227.598	1.00469	0.257423	3.90288	9.50529e-05	0.000160168	Pre-splicing RNA
chr5	53560757	+	239.139	2.45376	0.1766	13.8945	6.84451e-44	4.97186e-43	Pre-splicing RNA
chr5	138184621	+	47.8953	2.50397	0.205433	12.1887	3.56995e-34	1.90501e-33	Pre-splicing RNA
chr5	140700851	+	93.8813	1.18852	0.153223	7.75681	8.70912e-15	2.37585e-14	Pre-splicing RNA
chr5	175492202	+	88.5437	1.39314	0.179946	7.74197	9.7886e-15	2.66486e-14	Pre-splicing RNA
chr6	13620324	+	219.187	2.09836	0.127307	16.4827	4.88841e-61	5.98564e-60	Pre-splicing RNA
chr6	42935597	+	1641.98	1.63341	0.220479	7.40847	1.27766e-13	3.33246e-13	Pre-splicing RNA
chr6	42937803	+	256.599	1.3887	0.192944	7.19739	6.13766e-13	1.55666e-12	Pre-splicing RNA
chr6	44229393	+	50.8022	1.3106	0.139794	9.37521	6.90406e-21	2.35813e-20	Pre-splicing RNA
chr6	44231437	+	109.708	1.73846	0.122584	14.1817	1.18851e-45	9.08015e-45	Pre-splicing RNA
chr6	116223126	+	93.0694	3.05404	0.16219	18.8301	4.28325e-79	8.96638e-78	Pre-splicing RNA
chr7	76064939	+	528.077	1.47861	0.110691	13.358	1.06385e-40	6.97216e-40	Pre-splicing RNA
chr7	151351435	+	75.5301	2.89482	0.196056	14.7653	2.45153e-49	2.09691e-48	Pre-splicing RNA
chr8	20218220	+	27.3452	2.20766	0.143388	15.3964	1.72991e-53	1.67407e-52	Pre-splicing RNA
chr8	30766238	+	71.6369	1.36118	0.223848	6.08082	1.19568e-09	2.6247e-09	Pre-splicing RNA
chr8	86528666	+	48.191	1.93301	0.143471	13.4733	2.24733e-41	1.50465e-40	Pre-splicing RNA
chr9	104759316	+	141.476	1.05319	0.195022	5.40035	6.65114e-08	1.34137e-07	Pre-splicing RNA
chr9	124321494	+	46.7816	1.11248	0.187115	5.94542	2.75756e-09	5.94934e-09	Pre-splicing RNA
chr9	125326419	+	68.937	1.50346	0.201875	7.44747	9.51498e-14	2.494e-13	Pre-splicing RNA
chrX	2720357	+	442.877	1.38293	0.136004	10.1683	2.7466e-24	1.05581e-23	Pre-splicing RNA
chr1	1311849	-	41.7105	1.00961	0.176479	5.72082	1.06012e-08	2.22221e-08	Pre-splicing RNA
chr1	3646690	-	543.651	1.1629	0.157053	7.40448	1.3167e-13	3.43236e-13	Pre-splicing RNA
chr1	32376322	-	168.244	1.76068	0.259664	6.78061	1.1967e-11	2.87163e-11	Pre-splicing RNA
chr1	46279525	-	75.0282	1.36299	0.183533	7.42639	1.11603e-13	2.91723e-13	Pre-splicing RNA
chr1	229464872	-	46.0258	1.50348	0.160161	9.38728	6.157e-21	2.10645e-20	Pre-splicing RNA
chr1	236559770	-	29.2062	2.70979	0.16025	16.9097	3.81492e-64	5.12685e-63	Pre-splicing RNA
chr1	241512017	-	24.8797	1.47754	0.134231	11.0074	3.52036e-28	1.54573e-27	Pre-splicing RNA
chr10	15841535	-	61.0283	1.30631	0.179998	7.25737	3.94689e-13	1.00928e-12	Pre-splicing RNA
chr10	46011102	-	28.8516	1.73977	0.148901	11.6841	1.53667e-31	7.55418e-31	Pre-splicing RNA
chr10	95626770	-	73.1371	2.94038	0.15565	18.8909	1.35402e-79	2.86836e-78	Pre-splicing RNA
chr11	64244680	-	42.2756	2.1682	0.182864	11.8569	1.98295e-32	1.00509e-31	Pre-splicing RNA
chr11	113747700	-	38.5869	1.83306	0.158255	11.5829	5.02919e-31	2.42521e-30	Pre-splicing RNA
chr12	56638281	-	73.6251	2.02747	0.0975491	20.7841	6.0331e-96	2.00201e-94	Pre-splicing RNA
chr13	24912012	-	53.8238	1.79364	0.214688	8.35465	6.56268e-17	1.94073e-16	Pre-splicing RNA
chr13	31138793	-	43.4379	1.74264	0.142043	12.2684	1.33864e-34	7.23151e-34	Pre-splicing RNA
chr13	48086314	-	70.6021	1.48288	0.164095	9.03671	1.61452e-19	5.25537e-19	Pre-splicing RNA
chr14	50912157	-	153.67	1.53379	0.162734	9.42516	4.29455e-21	1.47646e-20	Pre-splicing RNA
chr14	99400198	-	30.1188	1.0766	0.184256	5.84298	5.12749e-09	1.09305e-08	Pre-splicing RNA
chr15	55190977	-	47.6772	2.37817	0.151757	15.6709	2.39053e-55	2.45243e-54	Pre-splicing RNA
chr15	75598672	-	561.962	1.30367	0.246619	5.28619	1.24892e-07	2.48229e-07	Pre-splicing RNA
chr16	2213914	-	111.537	1.16035	0.133507	8.69132	3.58252e-18	1.11009e-17	Pre-splicing RNA
chr16	2214253	-	84.1533	1.4248	0.163672	8.70525	3.16873e-18	9.83756e-18	Pre-splicing RNA
chr16	70784821	-	35.1197	2.33692	0.179612	13.0109	1.06085e-38	6.52488e-38	Pre-splicing RNA
chr16	82148855	-	133.99	1.71314	0.132825	12.8977	4.63573e-38	2.79217e-37	Pre-splicing RNA
chr17	18363386	-	49.5748	1.78283	0.161972	11.007	3.53438e-28	1.55151e-27	Pre-splicing RNA
chr17	44883123	-	46.7541	1.74247	0.133129	13.0886	3.82662e-39	2.38796e-38	Pre-splicing RNA
chr17	59056897	-	35.6036	2.46008	0.187976	13.0872	3.89525e-39	2.42997e-38	Pre-splicing RNA
chr19	648886	-	196.641	2.30159	0.144421	15.9367	3.52717e-57	3.83647e-56	Pre-splicing RNA
chr19	10499494	-	82.3977	2.5469	0.179289	14.2055	8.46485e-46	6.50183e-45	Pre-splicing RNA
chr2	37222419	-	50.7845	1.59939	0.178411	8.96463	3.11332e-19	1.00158e-18	Pre-splicing RNA
chr2	127765176	-	122.032	1.2032	0.181789	6.61864	3.62526e-11	8.52224e-11	Pre-splicing RNA
chr2	201628143	-	86.3165	1.6686	0.15539	10.7382	6.73547e-27	2.83046e-26	Pre-splicing RNA
chr2	206133057	-	99.7989	1.35622	0.165076	8.21574	2.1086e-16	6.11838e-16	Pre-splicing RNA
chr20	17950346	-	91.2094	2.01809	0.165749	12.1756	4.19346e-34	2.23229e-33	Pre-splicing RNA
chr20	35016079	-	63.8462	1.8815	0.16703	11.2644	1.96594e-29	8.99522e-29	Pre-splicing RNA
chr20	35714241	-	206.474	1.89129	0.157995	11.9706	5.06491e-33	2.60955e-32	Pre-splicing RNA
chr20	36766804	-	132.963	1.56741	0.153358	10.2206	1.60372e-24	6.21295e-24	Pre-splicing RNA
chr21	42863512	-	53.6835	1.72141	0.166856	10.3167	5.91971e-25	2.33122e-24	Pre-splicing RNA
chr22	19137347	-	77.7246	1.72682	0.176863	9.76357	1.61372e-22	5.81594e-22	Pre-splicing RNA
chr22	19139656	-	51.3971	3.05635	0.178034	17.1673	4.6685e-66	6.6691e-65	Pre-splicing RNA
chr3	15568523	-	51.9019	1.61314	0.195506	8.25106	1.56993e-16	4.57858e-16	Pre-splicing RNA
chr3	33046225	-	326.158	1.10274	0.230985	4.77408	1.80534e-06	3.38236e-06	Pre-splicing RNA
chr3	127580124	-	52.4712	1.62157	0.199756	8.11774	4.74957e-16	1.36201e-15	Pre-splicing RNA
chr4	75648648	-	215.585	1.22113	0.169598	7.20013	6.01532e-13	1.52625e-12	Pre-splicing RNA
chr4	154540855	-	114.963	1.52644	0.134056	11.3865	4.88031e-30	2.27469e-29	Pre-splicing RNA
chr5	6611035	-	87.7947	1.92419	0.169393	11.3594	6.66278e-30	3.08884e-29	Pre-splicing RNA
chr5	133991120	-	125.891	2.45428	0.0991612	24.7504	3.06635e-135	3.13366e-133	Pre-splicing RNA
chr5	138512873	-	54.9969	1.07484	0.154604	6.95222	3.59586e-12	8.83269e-12	Pre-splicing RNA
chr5	146142876	-	96.4651	1.23611	0.195718	6.31577	2.6882e-10	6.08522e-10	Pre-splicing RNA
chr5	146144278	-	69.8701	2.11153	0.176727	11.948	6.65183e-33	3.41345e-32	Pre-splicing RNA
chr5	146153195	-	61.3759	1.50712	0.135457	11.1262	9.35713e-29	4.18965e-28	Pre-splicing RNA
chr5	177512187	-	112.116	1.67659	0.152799	10.9725	5.18329e-28	2.26227e-27	Pre-splicing RNA
chr6	28920084	-	458.67	1.16225	0.17644	6.58724	4.48088e-11	1.04932e-10	Pre-splicing RNA
chr6	31734203	-	79.0185	1.58428	0.108074	14.6591	1.17758e-48	9.87481e-48	Pre-splicing RNA
chr6	35642798	-	144.129	1.00939	0.20729	4.86946	1.11904e-06	2.11864e-06	Pre-splicing RNA
chr6	42208891	-	93.8934	1.24913	0.16643	7.50543	6.1225e-14	1.61663e-13	Pre-splicing RNA
chr6	85640500	-	50.488	1.18551	0.128822	9.2027	3.49063e-20	1.16185e-19	Pre-splicing RNA
chr6	97278886	-	64.8499	1.11616	0.207791	5.37156	7.80597e-08	1.56883e-07	Pre-splicing RNA
chr6	137207013	-	60.7042	2.81353	0.155247	18.1229	2.10408e-73	3.75394e-72	Pre-splicing RNA
chr6	149534694	-	75.7113	1.26179	0.157661	8.00316	1.21269e-15	3.4245e-15	Pre-splicing RNA
chr6	158784660	-	82.4567	2.97188	0.124526	23.8656	6.97384e-126	5.20923e-124	Pre-splicing RNA
chr7	134309382	-	180.428	1.09195	0.17934	6.08874	1.138e-09	2.50059e-09	Pre-splicing RNA
chr8	33503462	-	324.496	1.8495	0.203513	9.08786	1.01003e-19	3.30973e-19	Pre-splicing RNA
chr9	72359455	-	55.9038	2.42041	0.159479	15.177	5.02377e-52	4.64066e-51	Pre-splicing RNA
chr9	91298038	-	141.795	3.63795	0.247052	14.7254	4.42808e-49	3.76073e-48	Pre-splicing RNA
chr9	93447643	-	70.1445	1.34294	0.2017	6.65812	2.77344e-11	6.55625e-11	Pre-splicing RNA
chr1	161851818	+	51.2356	1.23351	0.190219	6.48468	8.892e-11	2.05577e-10	Pre-splicing RNA
chr1	214618676	+	95.7609	1.11641	0.163762	6.81723	9.2814e-12	2.2399e-11	Pre-splicing RNA
chr10	13610169	+	47.4807	3.03457	0.158761	19.1141	1.92798e-81	4.29711e-80	Pre-splicing RNA
chr10	119117648	+	59.1296	1.00006	0.200902	4.97787	6.42883e-07	1.23265e-06	Pre-splicing RNA
chr12	15956995	+	42.4761	1.44997	0.167526	8.65521	4.92018e-18	1.518e-17	Pre-splicing RNA
chr12	26957606	+	150.537	1.01459	0.191225	5.30573	1.12221e-07	2.23619e-07	Pre-splicing RNA
chr12	50467037	+	67.4251	4.06198	0.165542	24.5375	5.88269e-133	5.49825e-131	Pre-splicing RNA
chr12	68719409	+	90.4967	1.36767	0.142321	9.60977	7.27077e-22	2.56487e-21	Pre-splicing RNA
chr14	35014754	+	29.8864	1.16785	0.184208	6.33985	2.29987e-10	5.22269e-10	Pre-splicing RNA
chr14	76083492	+	272.92	3.12073	0.226158	13.7989	2.58862e-43	1.8479e-42	Pre-splicing RNA
chr14	76083516	+	216.059	2.08314	0.22439	9.28357	1.63893e-20	5.51982e-20	Pre-splicing RNA
chr14	103729139	+	169.773	1.71063	0.209475	8.16629	3.18008e-16	9.17235e-16	Pre-splicing RNA
chr18	35102032	+	61.9439	1.15404	0.14922	7.73379	1.04387e-14	2.83873e-14	Pre-splicing RNA
chr2	27433725	+	68.2405	2.28699	0.141206	16.1961	5.37519e-59	6.20006e-58	Pre-splicing RNA
chr2	86137136	+	67.7722	2.83264	0.185638	15.2589	1.43558e-52	1.34684e-51	Pre-splicing RNA
chr20	31782300	+	140.72	1.85281	0.192571	9.62143	6.49224e-22	2.29284e-21	Pre-splicing RNA
chr22	38074925	+	76.1436	1.56571	0.156961	9.9752	1.95707e-23	7.31154e-23	Pre-splicing RNA
chr22	46297390	+	630.169	2.17485	0.222085	9.79286	1.20833e-22	4.3737e-22	Pre-splicing RNA
chr3	33836066	+	64.3028	2.01133	0.178577	11.2631	1.99643e-29	9.13245e-29	Pre-splicing RNA
chr3	33865364	+	50.4451	1.292	0.150438	8.58825	8.83033e-18	2.69533e-17	Pre-splicing RNA
chr3	150623046	+	154.711	3.96264	0.103456	38.3027	0	0	Pre-splicing RNA
chr4	106331782	+	27.3706	2.38143	0.133046	17.8993	1.19353e-71	2.0117e-70	Pre-splicing RNA
chr5	81312627	+	26.4762	1.55152	0.185275	8.37415	5.56259e-17	1.64971e-16	Pre-splicing RNA
chr6	7395096	+	109.71	2.24034	0.165408	13.5443	8.55819e-42	5.79778e-41	Pre-splicing RNA
chr6	30584210	+	81.3284	3.23472	0.155645	20.7826	6.21569e-96	2.06076e-94	Pre-splicing RNA
chr7	151356165	+	123.966	1.44718	0.201685	7.17544	7.20775e-13	1.82185e-12	Pre-splicing RNA
chr8	20210416	+	74.7126	2.09658	0.13467	15.5683	1.19528e-54	1.19718e-53	Pre-splicing RNA
chr9	130104512	+	98.2071	1.48075	0.267387	5.53787	3.06166e-08	6.27669e-08	Pre-splicing RNA
chr1	42758941	-	80.8109	1.64769	0.183468	8.98081	2.68784e-19	8.67248e-19	Pre-splicing RNA
chr1	70173644	-	58.8958	1.30996	0.197397	6.63618	3.2192e-11	7.58637e-11	Pre-splicing RNA
chr1	150967168	-	94.6662	3.11646	0.154146	20.2176	6.84994e-91	1.96765e-89	Pre-splicing RNA
chr10	95613783	-	153.199	1.19802	0.160759	7.4523	9.17247e-14	2.40541e-13	Pre-splicing RNA
chr11	33751534	-	70.9311	1.00039	0.169681	5.8957	3.73097e-09	8.00718e-09	Pre-splicing RNA
chr12	32754035	-	65.4518	1.24186	0.164752	7.53774	4.78168e-14	1.26655e-13	Pre-splicing RNA
chr12	53308785	-	134.2	1.17226	0.151195	7.75329	8.95411e-15	2.44089e-14	Pre-splicing RNA
chr12	109855680	-	62.7843	2.49915	0.185608	13.4647	2.5236e-41	1.68658e-40	Pre-splicing RNA
chr12	120510091	-	27.5793	1.42043	0.188476	7.53639	4.83145e-14	1.27955e-13	Pre-splicing RNA
chr15	67203596	-	188.898	1.18824	0.155955	7.61912	2.55404e-14	6.84051e-14	Pre-splicing RNA
chr19	18435886	-	56.452	2.0084	0.206846	9.70964	2.7431e-22	9.81442e-22	Pre-splicing RNA
chr20	1453086	-	46.1903	3.17139	0.114339	27.7366	2.52882e-169	5.25941e-167	Pre-splicing RNA
chr3	129130152	-	33.7178	1.26252	0.131229	9.62072	6.53723e-22	2.30829e-21	Pre-splicing RNA
chr6	137206968	-	35.6062	2.11847	0.166825	12.6987	6.00894e-37	3.49533e-36	Pre-splicing RNA
chr7	105462689	-	44.3919	1.54486	0.199825	7.73106	1.06658e-14	2.89899e-14	Pre-splicing RNA
chr8	30578892	-	41.0106	1.76939	0.200088	8.84306	9.31328e-19	2.94346e-18	Pre-splicing RNA
chr9	99218705	-	39.9103	1.70987	0.212446	8.04848	8.38253e-16	2.38105e-15	Pre-splicing RNA
chr10	1014294	+	89.4076	1.16034	0.135963	8.53424	1.41074e-17	4.27278e-17	Pre-splicing RNA
chr11	10770493	+	52.7849	1.15086	0.182106	6.31972	2.62032e-10	5.9359e-10	Pre-splicing RNA
chr14	76083586	+	57.642	1.59123	0.209932	7.57974	3.46236e-14	9.22807e-14	Pre-splicing RNA
chr16	19628666	+	44.2546	1.08674	0.204376	5.31735	1.0529e-07	2.10202e-07	Pre-splicing RNA
chr17	27309221	+	70.15	2.15487	0.190937	11.2857	1.54363e-29	7.08559e-29	Pre-splicing RNA
chr17	47676434	+	67.5167	1.20512	0.215574	5.59027	2.26714e-08	4.67673e-08	Pre-splicing RNA
chr19	17517377	+	145.554	1.83889	0.157543	11.6723	1.76537e-31	8.66472e-31	Pre-splicing RNA
chr2	27677863	+	38.1754	3.33429	0.161858	20.6001	2.74055e-94	8.64681e-93	Pre-splicing RNA
chr3	33836157	+	32.1162	1.64243	0.16527	9.9379	2.84776e-23	1.0567e-22	Pre-splicing RNA
chr3	123271615	+	45.3806	1.8926	0.211297	8.95706	3.33461e-19	1.07147e-18	Pre-splicing RNA
chr4	112186771	+	173.506	1.17121	0.254571	4.60072	4.21041e-06	7.72608e-06	Pre-splicing RNA
chr4	118691588	+	30.2837	1.09648	0.154555	7.09444	1.29872e-12	3.24933e-12	Pre-splicing RNA
chr5	154872616	+	52.799	3.27557	0.154735	21.1689	1.84635e-99	6.7801e-98	Pre-splicing RNA
chr6	30584307	+	66.0408	1.36745	0.177306	7.71235	1.23526e-14	3.34891e-14	Pre-splicing RNA
chr9	124350840	+	111.378	1.26886	0.242005	5.2431	1.57899e-07	3.12197e-07	Pre-splicing RNA
chr1	160294818	-	64.3147	1.39042	0.165906	8.38077	5.25839e-17	1.56086e-16	Pre-splicing RNA
chr1	241512002	-	22.1471	1.57946	0.138273	11.4227	3.21979e-30	1.51076e-29	Pre-splicing RNA
chr10	119835665	-	96.3245	2.1025	0.152811	13.7589	4.50578e-43	3.19076e-42	Pre-splicing RNA
chr12	113161366	-	45.7788	2.8124	0.178645	15.743	7.67763e-56	8.01572e-55	Pre-splicing RNA
chr14	49829376	-	35.3905	2.23135	0.167116	13.3521	1.15177e-40	7.54306e-40	Pre-splicing RNA
chr14	49829382	-	36.1217	1.47616	0.171547	8.60501	7.63075e-18	2.3353e-17	Pre-splicing RNA
chr14	49832226	-	46.9733	1.12829	0.159195	7.08747	1.36585e-12	3.41384e-12	Pre-splicing RNA
chr15	42233289	-	32.6024	2.09011	0.138316	15.1111	1.36802e-51	1.24789e-50	Pre-splicing RNA
chr16	70253949	-	99.6807	2.77802	0.140215	19.8126	2.31661e-87	6.01784e-86	Pre-splicing RNA
chr17	6650416	-	57.5572	2.161	0.182743	11.8254	2.88555e-32	1.45348e-31	Pre-splicing RNA
chr2	86147779	-	178.547	1.92327	0.14018	13.72	7.70692e-43	5.41742e-42	Pre-splicing RNA
chr2	113625721	-	488.721	1.58171	0.216997	7.2891	3.1204e-13	8.0102e-13	Pre-splicing RNA
chr6	53269181	-	68.3062	2.59856	0.179318	14.4913	1.37454e-47	1.11446e-46	Pre-splicing RNA
chr9	136941542	-	261.522	1.61905	0.250272	6.46914	9.85644e-11	2.27464e-10	Pre-splicing RNA
chr1	24445229	+	59.1402	2.1061	0.223369	9.42881	4.14758e-21	1.42659e-20	Pre-splicing RNA
chr1	46360794	+	93.9269	3.11523	0.196127	15.8838	8.20721e-57	8.80588e-56	Pre-splicing RNA
chr1	193081365	+	107.646	1.82011	0.156176	11.6542	2.18339e-31	1.06784e-30	Pre-splicing RNA
chr10	13600247	+	62.1247	2.62347	0.178029	14.7362	3.77671e-49	3.21266e-48	Pre-splicing RNA
chr10	42830349	+	58.8236	1.96125	0.174721	11.225	3.07261e-29	1.39695e-28	Pre-splicing RNA
chr10	87096945	+	380.843	1.4236	0.315606	4.51068	6.46204e-06	1.17099e-05	Pre-splicing RNA
chr10	100548232	+	21.9494	1.24227	0.217793	5.70392	1.17085e-08	2.45059e-08	Pre-splicing RNA
chr11	134368756	+	42.9751	1.81882	0.222664	8.16844	3.12414e-16	9.01449e-16	Pre-splicing RNA
chr14	22768089	+	36.2745	1.36829	0.167054	8.19069	2.59733e-16	7.51074e-16	Pre-splicing RNA
chr14	24137561	+	71.6727	1.1301	0.161787	6.98512	2.84606e-12	7.01989e-12	Pre-splicing RNA
chr16	1362893	+	101.247	1.55099	0.179598	8.63591	5.82597e-18	1.79182e-17	Pre-splicing RNA
chr17	48852984	+	80.7843	1.56561	0.170234	9.19681	3.6874e-20	1.22602e-19	Pre-splicing RNA
chr19	10707557	+	149.505	5.26086	0.171077	30.7513	1.1732e-207	5.88138e-205	Pre-splicing RNA
chr19	58549116	+	47.9011	1.68179	0.159047	10.5741	3.92767e-26	1.60944e-25	Pre-splicing RNA
chr2	27057308	+	167.882	1.30104	0.205485	6.33158	2.42662e-10	5.50448e-10	Pre-splicing RNA
chr2	27677843	+	36.4003	2.84647	0.166606	17.0851	1.91573e-65	2.68008e-64	Pre-splicing RNA
chr2	32733856	+	106.477	1.60201	0.20608	7.77375	7.61934e-15	2.08345e-14	Pre-splicing RNA
chr2	201475740	+	56.0349	1.26896	0.180072	7.04698	1.82841e-12	4.54342e-12	Pre-splicing RNA
chr3	38397113	+	48.4826	4.44777	0.239673	18.5577	7.07092e-77	1.39613e-75	Pre-splicing RNA
chr3	49682352	+	89.069	2.06548	0.17016	12.1385	6.60307e-34	3.49052e-33	Pre-splicing RNA
chr4	42049453	+	136.128	1.17246	0.230689	5.08242	3.72659e-07	7.23704e-07	Pre-splicing RNA
chr5	80672794	+	40.8231	1.6719	0.205957	8.11775	4.74922e-16	1.36201e-15	Pre-splicing RNA
chr5	127526639	+	59.4958	1.72213	0.192125	8.96355	3.14383e-19	1.01104e-18	Pre-splicing RNA
chr5	178147812	+	62.4917	3.17882	0.162225	19.5951	1.7012e-85	4.22448e-84	Pre-splicing RNA
chr8	86544773	+	46.862	1.30008	0.163447	7.95412	1.80415e-15	5.06511e-15	Pre-splicing RNA
chr9	93107719	+	45.8348	2.54362	0.186729	13.622	2.96239e-42	2.04222e-41	Pre-splicing RNA
chrX	70302033	+	67.2295	1.05006	0.191985	5.46951	4.51283e-08	9.17939e-08	Pre-splicing RNA
chrX	130364641	+	42.0102	2.00033	0.206643	9.68012	3.66296e-22	1.30466e-21	Pre-splicing RNA
chr1	23796898	-	61.9818	2.83048	0.200138	14.1427	2.0726e-45	1.57215e-44	Pre-splicing RNA
chr1	51819809	-	90.1479	1.17092	0.176628	6.62926	3.37369e-11	7.9434e-11	Pre-splicing RNA
chr1	114713909	-	34.5014	2.06679	0.214469	9.63677	5.59192e-22	1.97939e-21	Pre-splicing RNA
chr1	219972096	-	74.4316	1.81898	0.16424	11.0751	1.65606e-28	7.34427e-28	Pre-splicing RNA
chr12	26928244	-	54.0722	1.57974	0.164028	9.63095	5.91797e-22	2.09281e-21	Pre-splicing RNA
chr14	34524721	-	175.449	1.27894	0.184187	6.94367	3.82035e-12	9.37731e-12	Pre-splicing RNA
chr14	54962549	-	66.9957	2.24231	0.170412	13.1582	1.52743e-39	9.66474e-39	Pre-splicing RNA
chr16	58525991	-	77.5754	1.31565	0.185873	7.07824	1.45994e-12	3.64289e-12	Pre-splicing RNA
chr17	40031549	-	66.699	1.69115	0.186226	9.08115	1.07432e-19	3.51576e-19	Pre-splicing RNA
chr18	57566449	-	38.2408	1.14878	0.240534	4.77597	1.7884e-06	3.3513e-06	Pre-splicing RNA
chr22	26528251	-	80.0881	1.35144	0.247095	5.46931	4.51782e-08	9.18904e-08	Pre-splicing RNA
chr22	31648164	-	348.913	2.4159	0.198346	12.1802	3.96159e-34	2.11128e-33	Pre-splicing RNA
chr3	12608888	-	58.198	1.41763	0.19567	7.24503	4.3234e-13	1.10344e-12	Pre-splicing RNA
chr3	142820991	-	44.6276	1.02969	0.17869	5.76244	8.29085e-09	1.74945e-08	Pre-splicing RNA
chr4	2745450	-	220.355	3.21974	0.228733	14.0764	5.30375e-45	3.9761e-44	Pre-splicing RNA
chr5	90407811	-	25.4222	2.39229	0.138074	17.3261	2.99115e-67	4.4436e-66	Pre-splicing RNA
chr6	35642820	-	157.885	1.30793	0.220229	5.93894	2.86868e-09	6.18404e-09	Pre-splicing RNA
chr7	16627118	-	46.2454	2.04961	0.222576	9.20859	3.30452e-20	1.10148e-19	Pre-splicing RNA
chr1	12029043	+	66.594	3.48808	0.143668	24.2788	3.2858e-130	2.84252e-128	Pre-splicing RNA
chr1	155612861	+	86.3479	1.19965	0.205681	5.83258	5.45772e-09	1.16138e-08	Pre-splicing RNA
chr10	110603223	+	35.3735	1.22652	0.206205	5.94805	2.7135e-09	5.85531e-09	Pre-splicing RNA
chr11	121307063	+	42.1793	1.70204	0.167537	10.1591	3.01719e-24	1.15803e-23	Pre-splicing RNA
chr12	431933	+	53.1817	2.19351	0.187613	11.6917	1.40584e-31	6.92383e-31	Pre-splicing RNA
chr13	32326268	+	54.5268	1.44897	0.182936	7.92065	2.36264e-15	6.59917e-15	Pre-splicing RNA
chr16	2448902	+	68.6422	1.50775	0.223209	6.75488	1.42956e-11	3.41741e-11	Pre-splicing RNA
chr16	57744401	+	124.52	2.37332	0.208414	11.3875	4.82512e-30	2.24952e-29	Pre-splicing RNA
chr2	108812844	+	46.8327	2.39824	0.167949	14.2796	2.93267e-46	2.28609e-45	Pre-splicing RNA
chr2	112573788	+	60.4643	1.60353	0.1777	9.02379	1.81687e-19	5.9001e-19	Pre-splicing RNA
chr2	117822252	+	63.4108	1.5248	0.216087	7.05644	1.70826e-12	4.24996e-12	Pre-splicing RNA
chr2	117826374	+	88.3635	1.52032	0.19281	7.88503	3.14459e-15	8.73344e-15	Pre-splicing RNA
chr20	25216728	+	71.6822	2.12049	0.19748	10.7378	6.76646e-27	2.8422e-26	Pre-splicing RNA
chr20	56403601	+	78.8069	2.12383	0.189405	11.2132	3.51448e-29	1.59414e-28	Pre-splicing RNA
chr20	63995029	+	67.2113	1.51781	0.160507	9.45635	3.18865e-21	1.10063e-20	Pre-splicing RNA
chr6	2783479	+	123.451	1.09271	0.215944	5.06016	4.18914e-07	8.11455e-07	Pre-splicing RNA
chr7	87171081	+	55.432	1.49489	0.198159	7.54388	4.56197e-14	1.20964e-13	Pre-splicing RNA
chr8	21981800	+	62.004	1.95994	0.202566	9.67558	3.82899e-22	1.36301e-21	Pre-splicing RNA
chr8	144511134	+	130.035	2.6838	0.156311	17.1696	4.48397e-66	6.40797e-65	Pre-splicing RNA
chr9	75130637	+	87.1904	1.02696	0.175803	5.84153	5.17241e-09	1.10237e-08	Pre-splicing RNA
chr9	97668900	+	89.1719	1.65682	0.17314	9.56923	1.07705e-21	3.7776e-21	Pre-splicing RNA
chr9	128980638	+	36.278	2.21188	0.171777	12.8764	6.10987e-38	3.65992e-37	Pre-splicing RNA
chrX	47564988	+	64.7617	1.30366	0.194761	6.69367	2.17649e-11	5.16643e-11	Pre-splicing RNA
chrX	108126117	+	37.886	1.2357	0.23144	5.33918	9.33676e-08	1.86881e-07	Pre-splicing RNA
chrX	154448947	+	133.906	1.38691	0.148934	9.3122	1.25211e-20	4.23392e-20	Pre-splicing RNA
chr1	42752570	-	102.441	2.4574	0.152215	16.1443	1.24649e-58	1.41755e-57	Pre-splicing RNA
chr1	51803912	-	58.5267	1.91038	0.153983	12.4065	2.41061e-35	1.33322e-34	Pre-splicing RNA
chr1	211975312	-	74.4851	1.02616	0.15963	6.42837	1.28983e-10	2.9632e-10	Pre-splicing RNA
chr12	101395526	-	38.1514	5.93696	0.184816	32.1237	2.05932e-226	1.27674e-223	Pre-splicing RNA
chr14	49851828	-	56.5065	1.12846	0.191265	5.89998	3.63548e-09	7.80719e-09	Pre-splicing RNA
chr17	40022668	-	109.574	2.15412	0.159063	13.5426	8.76853e-42	5.93487e-41	Pre-splicing RNA
chr17	81596189	-	62.0771	2.95618	0.21628	13.6683	1.57051e-42	1.09322e-41	Pre-splicing RNA
chr18	49785216	-	75.9224	1.02796	0.190316	5.40135	6.6143e-08	1.33401e-07	Pre-splicing RNA
chr19	5694433	-	52.7806	1.86472	0.183143	10.1818	2.39155e-24	9.21041e-24	Pre-splicing RNA
chr20	7999809	-	26.8156	1.96448	0.180563	10.8797	1.43993e-27	6.19883e-27	Pre-splicing RNA
chr20	49117826	-	46.3828	1.54275	0.199665	7.72669	1.1038e-14	2.9982e-14	Pre-splicing RNA
chr3	51933710	-	102.07	2.37309	0.131689	18.0204	1.34795e-72	2.34749e-71	Pre-splicing RNA
chr6	132772169	-	44.0229	1.20892	0.199525	6.05898	1.36989e-09	2.99774e-09	Pre-splicing RNA
chr9	83663962	-	55.1094	1.49765	0.202733	7.3873	1.49838e-13	3.89723e-13	Pre-splicing RNA
chr1	220145528	+	104.059	1.9974	0.15343	13.0183	9.62919e-39	5.93335e-38	Pre-splicing RNA
chr10	42816624	+	63.9318	2.00778	0.191918	10.4617	1.29553e-25	5.22637e-25	Pre-splicing RNA
chr10	58388736	+	45.6733	1.50849	0.155224	9.71819	2.52223e-22	9.03289e-22	Pre-splicing RNA
chr14	24118506	+	54.8633	1.91269	0.176543	10.8341	2.37342e-27	1.01295e-26	Pre-splicing RNA
chr17	5338098	+	458.157	1.65739	0.187192	8.85397	8.44619e-19	2.67373e-18	Pre-splicing RNA
chr17	59607135	+	29.2627	1.25692	0.196151	6.40793	1.47505e-10	3.37976e-10	Pre-splicing RNA
chr17	59934236	+	85.624	1.24449	0.212697	5.85103	4.88547e-09	1.04283e-08	Pre-splicing RNA
chr2	27434069	+	60.5665	1.09939	0.149739	7.34199	2.10441e-13	5.43814e-13	Pre-splicing RNA
chr5	72896516	+	26.0125	1.07654	0.174233	6.17872	6.46254e-10	1.4372e-09	Pre-splicing RNA
chr6	44422702	+	106.446	3.05968	0.154977	19.7428	9.25145e-87	2.36039e-85	Pre-splicing RNA
chr6	106654837	+	46.7355	2.06984	0.157783	13.1183	2.58738e-39	1.62362e-38	Pre-splicing RNA
chr7	139166881	+	54.2234	2.2897	0.178057	12.8594	7.62096e-38	4.55482e-37	Pre-splicing RNA
chr7	139166885	+	55.5973	1.19983	0.190139	6.31027	2.78554e-10	6.30133e-10	Pre-splicing RNA
chr7	139166888	+	54.0555	2.85598	0.179469	15.9135	5.10951e-57	5.52686e-56	Pre-splicing RNA
chr9	130620431	+	75.4139	1.40093	0.188016	7.45112	9.25505e-14	2.42672e-13	Pre-splicing RNA
chrX	17751951	+	88.2369	1.48301	0.174144	8.51596	1.65212e-17	4.98962e-17	Pre-splicing RNA
chr1	32376305	-	190.907	1.52098	0.259838	5.85357	4.81139e-09	1.02732e-08	Pre-splicing RNA
chr1	51825311	-	54.9591	1.23753	0.163994	7.54619	4.48176e-14	1.1888e-13	Pre-splicing RNA
chr1	100132790	-	65.7367	2.5937	0.190292	13.6301	2.65147e-42	1.82923e-41	Pre-splicing RNA
chr1	211674462	-	67.7481	1.80304	0.175414	10.2788	8.78157e-25	3.43208e-24	Pre-splicing RNA
chr10	46010307	-	48.5583	1.43837	0.160319	8.97197	2.91263e-19	9.38315e-19	Pre-splicing RNA
chr10	133288983	-	43.3098	1.96966	0.153357	12.8436	9.34174e-38	5.56897e-37	Pre-splicing RNA
chr11	47798380	-	41.2254	1.56021	0.173989	8.96728	3.03915e-19	9.78223e-19	Pre-splicing RNA
chr11	67441504	-	84.208	2.41364	0.191787	12.5849	2.55506e-36	1.45865e-35	Pre-splicing RNA
chr12	32755125	-	66.0497	1.84686	0.174345	10.5931	3.20801e-26	1.31934e-25	Pre-splicing RNA
chr12	124817612	-	44.9718	2.10568	0.178803	11.7766	5.15476e-32	2.57454e-31	Pre-splicing RNA
chr16	84087365	-	90.3931	4.1959	0.261959	16.0174	9.66152e-58	1.06996e-56	Pre-splicing RNA
chr16	84087406	-	106.003	1.37236	0.224287	6.11878	9.42971e-10	2.08176e-09	Pre-splicing RNA
chr17	1653877	-	51.531	2.36083	0.185862	12.7021	5.75753e-37	3.35223e-36	Pre-splicing RNA
chr19	2114280	-	49.9094	1.62032	0.20951	7.73385	1.04346e-14	2.83781e-14	Pre-splicing RNA
chr2	55643346	-	26.1404	1.30879	0.155393	8.42246	3.68667e-17	1.09967e-16	Pre-splicing RNA
chr2	110669539	-	99.5147	2.15913	0.144253	14.9676	1.19517e-50	1.05528e-49	Pre-splicing RNA
chr20	63442436	-	89.8942	1.12306	0.214278	5.24114	1.59587e-07	3.15419e-07	Pre-splicing RNA
chr3	48691352	-	135.428	1.32779	0.198712	6.68198	2.35739e-11	5.58764e-11	Pre-splicing RNA
chr4	1816730	-	90.4753	1.56614	0.169688	9.22954	2.71789e-20	9.08708e-20	Pre-splicing RNA
chr4	107659973	-	39.2395	1.0453	0.197854	5.28321	1.26941e-07	2.52168e-07	Pre-splicing RNA
chr5	176943445	-	109.007	3.45625	0.169021	20.4486	6.17733e-93	1.86367e-91	Pre-splicing RNA
chr7	38776761	-	157.961	1.19205	0.213142	5.59274	2.23519e-08	4.61312e-08	Pre-splicing RNA
chr7	96170074	-	220.453	1.03059	0.22419	4.59695	4.28729e-06	7.86094e-06	Pre-splicing RNA
chr1	24797843	+	81.9457	2.36834	0.223731	10.5857	3.47303e-26	1.42597e-25	Pre-splicing RNA
chr10	100916571	+	111.573	1.25633	0.235528	5.33408	9.60295e-08	1.92085e-07	Pre-splicing RNA
chr12	53461120	+	113.326	2.5656	0.153923	16.6681	2.23753e-62	2.84658e-61	Pre-splicing RNA
chr16	23689606	+	153.769	1.92399	0.181852	10.58	3.69117e-26	1.51387e-25	Pre-splicing RNA
chr17	16003837	+	98.0625	2.5062	0.200584	12.4945	7.99888e-36	4.49336e-35	Pre-splicing RNA
chr17	78207014	+	84.604	2.11076	0.241704	8.73281	2.48427e-18	7.74233e-18	Pre-splicing RNA
chr22	46308151	+	504.727	1.75392	0.235915	7.43453	1.04943e-13	2.74623e-13	Pre-splicing RNA
chr22	50518711	+	55.0659	3.44122	0.126789	27.1414	3.20177e-162	5.98506e-160	Pre-splicing RNA
chr3	129302052	+	61.1646	3.75584	0.126281	29.7418	2.21159e-194	8.48133e-192	Pre-splicing RNA
chr4	57025435	+	63.0423	1.85258	0.144747	12.7987	1.667e-37	9.86176e-37	Pre-splicing RNA
chr5	126810193	+	40.16	4.04295	0.177468	22.7813	7.03016e-115	3.98044e-113	Pre-splicing RNA
chr6	44408563	+	71.8579	2.62015	0.139749	18.7489	1.9753e-78	4.05068e-77	Pre-splicing RNA
chr7	66286670	+	768.724	1.108	0.34031	3.25587	0.00113046	0.00177173	Pre-splicing RNA
chr7	128091848	+	44.8834	2.31983	0.144204	16.0872	3.13666e-58	3.5219e-57	Pre-splicing RNA
chr8	103051071	+	56.3692	2.60591	0.140855	18.5006	2.04149e-76	3.97391e-75	Pre-splicing RNA
chrX	108134110	+	40.5227	1.96161	0.18611	10.5401	5.64608e-26	2.30042e-25	Pre-splicing RNA
chr1	77734410	-	68.4715	2.47035	0.167876	14.7153	5.13867e-49	4.35132e-48	Pre-splicing RNA
chr1	112703015	-	56.6679	1.49139	0.236149	6.31547	2.69344e-10	6.09633e-10	Pre-splicing RNA
chr1	202894207	-	69.4362	2.47177	0.198104	12.4771	9.95255e-36	5.57134e-35	Pre-splicing RNA
chr10	13338711	-	98.626	1.04292	0.189132	5.51423	3.50302e-08	7.1614e-08	Pre-splicing RNA
chr10	128110512	-	97.1515	1.11161	0.196542	5.65583	1.55097e-08	3.22622e-08	Pre-splicing RNA
chr11	533849	-	64.5301	2.26736	0.173095	13.0989	3.34004e-39	2.08747e-38	Pre-splicing RNA
chr11	533864	-	66.897	1.86612	0.175241	10.6489	1.76495e-26	7.32504e-26	Pre-splicing RNA
chr11	14468830	-	59.4167	1.7549	0.156472	11.2154	3.42637e-29	1.55436e-28	Pre-splicing RNA
chr11	72294112	-	107.782	3.84268	0.187074	20.541	9.27044e-94	2.87376e-92	Pre-splicing RNA
chr12	110453764	-	46.9318	1.09026	0.13363	8.15883	3.38279e-16	9.74493e-16	Pre-splicing RNA
chr13	49928048	-	46.6994	1.78126	0.184318	9.6641	4.28381e-22	1.52258e-21	Pre-splicing RNA
chr14	24181791	-	48.2373	2.75243	0.160744	17.1231	9.98015e-66	1.41322e-64	Pre-splicing RNA
chr15	22939285	-	76.1347	1.67008	0.170281	9.80779	1.0423e-22	3.78565e-22	Pre-splicing RNA
chr16	47365861	-	274.897	1.1533	0.258325	4.46454	8.02425e-06	1.44647e-05	Pre-splicing RNA
chr18	26035083	-	220.516	1.84701	0.195516	9.44688	3.49096e-21	1.20375e-20	Pre-splicing RNA
chr19	6733576	-	68.2075	2.39074	0.182878	13.0729	4.70485e-39	2.92963e-38	Pre-splicing RNA
chr19	6733609	-	91.6266	1.67731	0.187713	8.93546	4.05494e-19	1.299e-18	Pre-splicing RNA
chr19	10499467	-	114.866	2.9773	0.178591	16.6711	2.12784e-62	2.70889e-61	Pre-splicing RNA
chr19	36009476	-	150.842	1.56832	0.178597	8.78133	1.61551e-18	5.0675e-18	Pre-splicing RNA
chr2	222633306	-	86.0273	1.07862	0.158242	6.81623	9.34615e-12	2.25494e-11	Pre-splicing RNA
chr3	42557589	-	86.3499	1.30788	0.175015	7.47299	7.83919e-14	2.06187e-13	Pre-splicing RNA
chr3	50347541	-	36.3691	1.18667	0.195562	6.06799	1.29518e-09	2.83793e-09	Pre-splicing RNA
chr6	89352571	-	84.2246	2.1962	0.167268	13.1299	2.22023e-39	1.39723e-38	Pre-splicing RNA
chr7	105506270	-	65.1849	1.0395	0.181449	5.72888	1.01093e-08	2.12185e-08	Pre-splicing RNA
chr7	128955330	-	52.7579	2.08877	0.181232	11.5254	9.82429e-31	4.69253e-30	Pre-splicing RNA
chr1	1472085	+	58.1302	2.07642	0.174961	11.8679	1.7379e-32	8.82208e-32	Pre-splicing RNA
chr1	62841436	+	73.7905	1.15412	0.193151	5.97519	2.29817e-09	4.97321e-09	Pre-splicing RNA
chr1	154234729	+	27.3479	1.40932	0.154729	9.10834	8.36545e-20	2.74851e-19	Pre-splicing RNA
chr10	89711053	+	60.1327	1.10854	0.176545	6.27908	3.40574e-10	7.67354e-10	Pre-splicing RNA
chr11	17310843	+	40.8628	1.99091	0.165261	12.0471	2.00926e-33	1.04623e-32	Pre-splicing RNA
chr11	34097212	+	40.6039	1.77271	0.156367	11.3369	8.61864e-30	3.98118e-29	Pre-splicing RNA
chr12	111803972	+	46.1885	1.51465	0.190934	7.93281	2.14236e-15	5.99202e-15	Pre-splicing RNA
chr17	28341248	+	25.2416	1.14506	0.231905	4.9376	7.90903e-07	1.50938e-06	Pre-splicing RNA
chr2	27929846	+	102.55	1.28186	0.225341	5.68854	1.28127e-08	2.67553e-08	Pre-splicing RNA
chr2	151440031	+	34.8664	2.40766	0.164213	14.6618	1.1322e-48	9.49644e-48	Pre-splicing RNA
chr2	189474307	+	80.3379	1.88724	0.182025	10.368	3.46557e-25	1.37554e-24	Pre-splicing RNA
chr20	2988377	+	59.6472	2.21179	0.19668	11.2457	2.43284e-29	1.10933e-28	Pre-splicing RNA
chr22	45332643	+	60.9718	2.81875	0.221311	12.7366	3.70178e-37	2.16684e-36	Pre-splicing RNA
chr3	57237528	+	17.7256	1.29875	0.207371	6.26293	3.77817e-10	8.49465e-10	Pre-splicing RNA
chr3	143051038	+	61.4158	2.32236	0.161806	14.3527	1.02454e-46	8.10542e-46	Pre-splicing RNA
chr3	172784752	+	33.0922	1.62099	0.190406	8.51333	1.69002e-17	5.10283e-17	Pre-splicing RNA
chr4	82457003	+	125.273	3.76106	0.159843	23.5297	2.02419e-122	1.41804e-120	Pre-splicing RNA
chr4	127808056	+	107.147	1.3002	0.193284	6.7269	1.73315e-11	4.13227e-11	Pre-splicing RNA
chr5	163469801	+	61.9223	1.29291	0.215031	6.01267	1.82491e-09	3.96802e-09	Pre-splicing RNA
chr6	2784348	+	79.2932	1.106	0.207333	5.33442	9.585e-08	1.91746e-07	Pre-splicing RNA
chr7	2360896	+	73.2534	1.75196	0.208851	8.38854	4.92208e-17	1.46302e-16	Pre-splicing RNA
chr7	112472235	+	167.811	2.48931	0.192529	12.9296	3.06545e-38	1.8584e-37	Pre-splicing RNA
chr8	23258357	+	23.5092	1.15474	0.180363	6.40229	1.53068e-10	3.50334e-10	Pre-splicing RNA
chr8	97805415	+	317.101	1.01036	0.181921	5.55384	2.7946e-08	5.74026e-08	Pre-splicing RNA
chr8	97825152	+	143.201	1.68434	0.171742	9.80739	1.04638e-22	3.80008e-22	Pre-splicing RNA
chr9	35733256	+	115.751	1.88108	0.16765	11.2203	3.24266e-29	1.47336e-28	Pre-splicing RNA
chrX	47570000	+	85.3713	1.52894	0.210046	7.27906	3.36142e-13	8.61642e-13	Pre-splicing RNA
chr1	111119880	-	63.5675	1.80562	0.224051	8.05896	7.69438e-16	2.18808e-15	Pre-splicing RNA
chr1	151294422	-	66.4761	2.94086	0.150593	19.5286	6.27691e-85	1.53514e-83	Pre-splicing RNA
chr10	74126248	-	71.0527	1.07366	0.190072	5.64869	1.61671e-08	3.35903e-08	Pre-splicing RNA
chr10	97462601	-	33.3259	4.08316	0.177547	22.9976	4.92554e-117	2.95049e-115	Pre-splicing RNA
chr11	6610878	-	28.3048	1.58994	0.210639	7.5482	4.41318e-14	1.17077e-13	Pre-splicing RNA
chr12	14793774	-	152.445	1.47274	0.136236	10.8103	3.07746e-27	1.30818e-26	Pre-splicing RNA
chr13	44980726	-	44.6966	2.88959	0.194264	14.8745	4.82379e-50	4.1994e-49	Pre-splicing RNA
chr15	22926012	-	86.6829	2.47226	0.202336	12.2186	2.47437e-34	1.32685e-33	Pre-splicing RNA
chr17	8518711	-	57.4532	1.48388	0.179443	8.26938	1.34658e-16	3.93832e-16	Pre-splicing RNA
chr17	41755813	-	48.9667	2.2248	0.213493	10.421	1.98875e-25	7.96507e-25	Pre-splicing RNA
chr19	5694475	-	54.9712	2.45184	0.178505	13.7355	6.22677e-43	4.38776e-42	Pre-splicing RNA
chr19	12689432	-	115.642	1.49599	0.195882	7.63719	2.22015e-14	5.9587e-14	Pre-splicing RNA
chr19	15397748	-	203.664	1.26047	0.169781	7.42409	1.13559e-13	2.96754e-13	Pre-splicing RNA
chr20	50129655	-	66.6816	1.85815	0.155792	11.9271	8.54921e-33	4.37625e-32	Pre-splicing RNA
chr21	28882245	-	49.4338	2.0069	0.187817	10.6854	1.1913e-26	4.96808e-26	Pre-splicing RNA
chr3	108565360	-	75.3569	1.0912	0.168357	6.48149	9.08232e-11	2.09912e-10	Pre-splicing RNA
chr4	1983499	-	71.6515	2.84571	0.175318	16.2317	3.00882e-59	3.50863e-58	Pre-splicing RNA
chr6	53275181	-	53.8667	2.26513	0.16216	13.9685	2.42593e-44	1.78768e-43	Pre-splicing RNA
chr6	79042911	-	133.835	2.07145	0.217753	9.51283	1.8555e-21	6.44953e-21	Pre-splicing RNA
chr6	106316156	-	53.0412	1.10469	0.14081	7.84527	4.32038e-15	1.19286e-14	Pre-splicing RNA
chr7	128972524	-	55.8081	2.51332	0.175937	14.2854	2.69953e-46	2.10789e-45	Pre-splicing RNA
chr1	62841429	+	72.2074	1.14459	0.216243	5.29309	1.20266e-07	2.39267e-07	Pre-splicing RNA
chr1	108692747	+	45.694	1.48432	0.150763	9.84537	7.17775e-23	2.62181e-22	Pre-splicing RNA
chr1	145828824	+	284.923	1.17169	0.197678	5.92726	3.08031e-09	6.63334e-09	Pre-splicing RNA
chr10	100540703	+	72.7926	1.50981	0.189097	7.98431	1.41314e-15	3.98269e-15	Pre-splicing RNA
chr12	64416752	+	72.4934	1.13215	0.195695	5.78526	7.24004e-09	1.53172e-08	Pre-splicing RNA
chr15	41365580	+	127.414	3.21145	0.147344	21.7956	2.55188e-105	1.10253e-103	Pre-splicing RNA
chr18	31521156	+	25.5086	1.81134	0.194364	9.31931	1.17098e-20	3.96533e-20	Pre-splicing RNA
chr20	18560704	+	69.2771	1.34358	0.15013	8.94943	3.57324e-19	1.14716e-18	Pre-splicing RNA
chr22	26490115	+	176.774	1.41873	0.180452	7.86213	3.77643e-15	1.04516e-14	Pre-splicing RNA
chr3	50057731	+	49.9066	2.6977	0.202449	13.3254	1.64815e-40	1.07485e-39	Pre-splicing RNA
chr3	52694071	+	98.3308	2.05284	0.117435	17.4807	2.0118e-68	3.10012e-67	Pre-splicing RNA
chr3	66377771	+	202.161	1.21787	0.176928	6.88345	5.84181e-12	1.42377e-11	Pre-splicing RNA
chr4	42060228	+	180.11	1.00728	0.236461	4.25983	2.04583e-05	3.59331e-05	Pre-splicing RNA
chr4	98421377	+	39.4218	1.39459	0.197075	7.07641	1.4794e-12	3.69047e-12	Pre-splicing RNA
chr4	99041123	+	56.0469	1.67723	0.202495	8.28281	1.20298e-16	3.52443e-16	Pre-splicing RNA
chr4	127984414	+	45.906	1.3487	0.246028	5.48191	4.20768e-08	8.57324e-08	Pre-splicing RNA
chr5	58726113	+	251.997	2.25785	0.319723	7.0619	1.64244e-12	4.08949e-12	Pre-splicing RNA
chr5	111092531	+	102.492	1.48116	0.183009	8.09339	5.80266e-16	1.65786e-15	Pre-splicing RNA
chr7	66998869	+	31.4005	1.97009	0.180484	10.9156	9.71244e-28	4.20255e-27	Pre-splicing RNA
chrX	75299749	+	25.883	1.22455	0.193089	6.3419	2.26951e-10	5.155e-10	Pre-splicing RNA
chr1	19242389	-	29.9709	2.43662	0.185216	13.1556	1.58078e-39	9.9989e-39	Pre-splicing RNA
chr1	23848784	-	54.9454	1.3751	0.17736	7.75316	8.96328e-15	2.44321e-14	Pre-splicing RNA
chr1	247323159	-	199.681	2.96147	0.232974	12.7116	5.09924e-37	2.97407e-36	Pre-splicing RNA
chr10	72475148	-	229.278	1.44897	0.21843	6.63354	3.27728e-11	7.72032e-11	Pre-splicing RNA
chr14	68909356	-	37.542	2.69018	0.134172	20.0503	2.00817e-89	5.55406e-88	Pre-splicing RNA
chr15	65180147	-	40.0204	3.36816	0.159063	21.175	1.62428e-99	5.98827e-98	Pre-splicing RNA
chr17	40020308	-	113.647	1.58359	0.182979	8.65449	4.95128e-18	1.52747e-17	Pre-splicing RNA
chr2	17716228	-	27.0398	1.05216	0.18288	5.75329	8.75256e-09	1.84426e-08	Pre-splicing RNA
chr2	135868746	-	60.0993	2.23318	0.154736	14.4321	3.24846e-47	2.6088e-46	Pre-splicing RNA
chr22	37832687	-	68.4589	1.45493	0.15607	9.32229	1.13861e-20	3.85887e-20	Pre-splicing RNA
chr22	38299952	-	76.6461	1.46906	0.172842	8.49945	1.90484e-17	5.73937e-17	Pre-splicing RNA
chr3	121788338	-	156.38	1.24933	0.202176	6.17943	6.43316e-10	1.43101e-09	Pre-splicing RNA
chr4	56973985	-	41.9174	1.63536	0.18451	8.86326	7.77083e-19	2.4635e-18	Pre-splicing RNA
chr5	154935912	-	45.597	3.20219	0.19491	16.4291	1.18432e-60	1.43317e-59	Pre-splicing RNA
chr6	13791908	-	63.7973	1.02054	0.16773	6.08442	1.16912e-09	2.56794e-09	Pre-splicing RNA
chr7	33062584	-	321.659	1.11697	0.19848	5.62763	1.82704e-08	3.78398e-08	Pre-splicing RNA
chr7	44571653	-	65.1798	1.19071	0.137501	8.6597	4.73007e-18	1.46044e-17	Pre-splicing RNA
chr9	83665129	-	48.2339	2.76484	0.212777	12.9941	1.32116e-38	8.09787e-38	Pre-splicing RNA
chr9	92280792	-	90.1402	1.03691	0.173935	5.96146	2.49989e-09	5.40221e-09	Pre-splicing RNA
chr9	122261473	-	82.909	1.76744	0.160742	10.9955	4.01635e-28	1.75956e-27	Pre-splicing RNA
chr1	169842419	+	60.8462	2.53649	0.235384	10.776	4.46992e-27	1.88994e-26	Pre-splicing RNA
chr11	65536658	+	42.7177	2.89544	0.204791	14.1385	2.198e-45	1.66558e-44	Pre-splicing RNA
chr12	95494061	+	65.8204	2.17083	0.166311	13.0528	6.12152e-39	3.79967e-38	Pre-splicing RNA
chr19	6374225	+	66.1312	2.17251	0.163631	13.2769	3.1528e-40	2.03613e-39	Pre-splicing RNA
chr2	32787110	+	52.2905	4.18467	0.191829	21.8146	1.6863e-105	7.31102e-104	Pre-splicing RNA
chr3	38365241	+	73.3178	1.07098	0.237114	4.51672	6.28053e-06	1.1391e-05	Pre-splicing RNA
chr3	126960270	+	71.2555	1.06485	0.17209	6.18779	6.10141e-10	1.35884e-09	Pre-splicing RNA
chr3	197756479	+	30.7996	1.06928	0.171716	6.22706	4.75273e-10	1.06402e-09	Pre-splicing RNA
chr4	743560	+	133.638	2.76446	0.221912	12.4575	1.27372e-35	7.10258e-35	Pre-splicing RNA
chr4	25394318	+	42.1636	1.17054	0.182541	6.41248	1.43175e-10	3.28317e-10	Pre-splicing RNA
chr4	77030909	+	27.8764	1.84557	0.20437	9.03054	1.7082e-19	5.55596e-19	Pre-splicing RNA
chr6	109441601	+	137.341	1.08739	0.246375	4.41358	1.01677e-05	1.82209e-05	Pre-splicing RNA
chr6	125752042	+	46.2213	1.11504	0.221135	5.04236	4.59817e-07	8.88696e-07	Pre-splicing RNA
chr7	66945064	+	39.0766	1.74562	0.203766	8.56682	1.06382e-17	3.23812e-17	Pre-splicing RNA
chr9	75140930	+	44.9522	2.95112	0.182703	16.1526	1.08959e-58	1.24178e-57	Pre-splicing RNA
chr1	1756333	-	48.5816	1.16176	0.198718	5.84627	5.02716e-09	1.07228e-08	Pre-splicing RNA
chr1	26889121	-	141.36	1.09963	0.221611	4.962	6.97711e-07	1.3353e-06	Pre-splicing RNA
chr1	32376275	-	273.109	1.49593	0.258234	5.79291	6.91761e-09	1.46509e-08	Pre-splicing RNA
chr1	46192425	-	94.3543	2.00098	0.203592	9.82837	8.49871e-23	3.09671e-22	Pre-splicing RNA
chr1	70173688	-	48.2139	3.45028	0.173993	19.8299	1.64263e-87	4.28201e-86	Pre-splicing RNA
chr1	165682202	-	110.852	2.63562	0.12164	21.6674	4.16365e-104	1.73054e-102	Pre-splicing RNA
chr1	186338067	-	26.0658	2.08211	0.19426	10.7182	8.36563e-27	3.50443e-26	Pre-splicing RNA
chr11	118552251	-	59.056	1.80253	0.194945	9.24636	2.32257e-20	7.78495e-20	Pre-splicing RNA
chr17	1679089	-	48.7774	1.54905	0.192712	8.03816	9.11957e-16	2.58685e-15	Pre-splicing RNA
chr19	10923402	-	49.9277	1.10238	0.247814	4.44841	8.65084e-06	1.55701e-05	Pre-splicing RNA
chr19	34769472	-	117.321	1.31294	0.205438	6.39093	1.64877e-10	3.7699e-10	Pre-splicing RNA
chr2	130339149	-	63.5242	1.21904	0.185773	6.56195	5.31069e-11	1.23927e-10	Pre-splicing RNA
chr3	50318506	-	109.367	1.0825	0.194386	5.5688	2.56506e-08	5.2784e-08	Pre-splicing RNA
chr3	194653108	-	69.7037	1.20121	0.18844	6.37449	1.83572e-10	4.1886e-10	Pre-splicing RNA
chr6	31780775	-	62.2378	1.85424	0.170455	10.8782	1.46439e-27	6.29899e-27	Pre-splicing RNA
chr6	97278867	-	56.8114	2.06106	0.237167	8.69034	3.61347e-18	1.1194e-17	Pre-splicing RNA
chr9	2827081	-	139.208	1.88099	0.19839	9.48123	2.51307e-21	8.70345e-21	Pre-splicing RNA
chr9	35664040	-	45.357	3.34063	0.182094	18.3456	3.58065e-75	6.71353e-74	Pre-splicing RNA
chrX	78131676	-	68.5247	1.10171	0.18782	5.86579	4.46994e-09	9.56221e-09	Pre-splicing RNA
chr1	1311471	+	31.4249	1.02014	0.16632	6.13363	8.58963e-10	1.90013e-09	Pre-splicing RNA
chr1	117950846	+	90.2424	1.16324	0.163534	7.11314	1.13428e-12	2.84673e-12	Pre-splicing RNA
chr10	100548185	+	44.0698	1.27645	0.200685	6.36045	2.01167e-10	4.58362e-10	Pre-splicing RNA
chr10	100548187	+	43.6241	1.44608	0.199404	7.25202	4.10588e-13	1.049e-12	Pre-splicing RNA
chr11	9417063	+	114.172	1.54685	0.225616	6.85612	7.07583e-12	1.71631e-11	Pre-splicing RNA
chr16	46906936	+	163.802	1.10249	0.1992	5.53459	3.11956e-08	6.39292e-08	Pre-splicing RNA
chr17	5338111	+	468.719	1.21755	0.204586	5.95131	2.65999e-09	5.74183e-09	Pre-splicing RNA
chr17	47677083	+	60.9501	3.21587	0.159968	20.1033	6.90715e-90	1.93624e-88	Pre-splicing RNA
chr2	27055692	+	123.689	1.56605	0.190887	8.20407	2.32386e-16	6.73146e-16	Pre-splicing RNA
chr2	47478376	+	28.4423	1.62713	0.159822	10.1809	2.41217e-24	9.28887e-24	Pre-splicing RNA
chr2	47478444	+	34.963	1.14128	0.186873	6.10724	1.01368e-09	2.23455e-09	Pre-splicing RNA
chr21	46648508	+	303.933	1.91348	0.188349	10.1592	3.01448e-24	1.15711e-23	Pre-splicing RNA
chr22	22307232	+	229.626	1.19371	0.183394	6.50902	7.56423e-11	1.75469e-10	Pre-splicing RNA
chr3	49682734	+	120.421	1.81382	0.197014	9.20657	3.36723e-20	1.12158e-19	Pre-splicing RNA
chr3	57849790	+	33.7548	1.27145	0.245294	5.18338	2.17904e-07	4.27794e-07	Pre-splicing RNA
chr3	113781155	+	69.425	1.45274	0.162182	8.95748	3.32186e-19	1.06756e-18	Pre-splicing RNA
chr7	23309467	+	81.2192	1.05162	0.159671	6.58614	4.51399e-11	1.05674e-10	Pre-splicing RNA
chrX	48601801	+	121.602	3.53279	0.175868	20.0878	9.43793e-90	2.63575e-88	Pre-splicing RNA
chr11	14466287	-	75.5431	1.09762	0.150874	7.27511	3.46139e-13	8.87023e-13	Pre-splicing RNA
chr11	134194670	-	24.4013	2.19673	0.210877	10.4171	2.0707e-25	8.28613e-25	Pre-splicing RNA
chr14	52666438	-	63.1165	2.60368	0.192102	13.5537	7.53582e-42	5.11822e-41	Pre-splicing RNA
chr14	54981581	-	47.2787	3.87964	0.180018	21.5514	5.13762e-103	2.07058e-101	Pre-splicing RNA
chr19	13144855	-	33.8256	2.07707	0.129431	16.0477	5.93152e-58	6.60026e-57	Pre-splicing RNA
chr2	74370670	-	39.0229	1.09516	0.169018	6.47956	9.19889e-11	2.12553e-10	Pre-splicing RNA
chr4	24542945	-	64.9072	1.50968	0.138375	10.91	1.0323e-27	4.46467e-27	Pre-splicing RNA
chr4	67539904	-	59.1502	3.2386	0.168055	19.2711	9.39983e-83	2.17048e-81	Pre-splicing RNA
chr6	107897709	-	49.8264	2.29517	0.172714	13.2889	2.68607e-40	1.73742e-39	Pre-splicing RNA
chr7	27629454	-	87.3855	1.67908	0.174859	9.60248	7.8043e-22	2.74969e-21	Pre-splicing RNA
chr1	11948003	+	42.8767	1.94991	0.166488	11.712	1.1058e-31	5.46642e-31	Pre-splicing RNA
chr12	118384024	+	115.317	1.29219	0.214777	6.01641	1.78323e-09	3.87966e-09	Pre-splicing RNA
chr15	83565183	+	41.2214	2.26567	0.239317	9.4672	2.87453e-21	9.93492e-21	Pre-splicing RNA
chr2	182755008	+	64.4897	2.18875	0.19848	11.0276	2.81413e-28	1.24046e-27	Pre-splicing RNA
chr20	45940936	+	87.2923	1.2541	0.208097	6.02649	1.6756e-09	3.64954e-09	Pre-splicing RNA
chr3	45419681	+	137.951	2.07195	0.265194	7.81294	5.58692e-15	1.53594e-14	Pre-splicing RNA
chr5	157323926	+	60.7301	1.41718	0.207353	6.83462	8.22252e-12	1.9894e-11	Pre-splicing RNA
chr6	30492823	+	40.4277	1.21202	0.172518	7.02544	2.13389e-12	5.28663e-12	Pre-splicing RNA
chrX	47568835	+	76.5781	1.96679	0.186791	10.5293	6.327e-26	2.57391e-25	Pre-splicing RNA
chr16	84065694	-	56.5927	1.57995	0.229213	6.89293	5.46549e-12	1.33371e-11	Pre-splicing RNA
chr2	3192560	-	148.976	1.34824	0.180123	7.48512	7.14808e-14	1.88222e-13	Pre-splicing RNA
chr2	106094024	-	46.6476	1.2261	0.192523	6.36858	1.9078e-10	4.34935e-10	Pre-splicing RNA
chr20	64073901	-	23.9632	2.33427	0.189097	12.3443	5.23011e-35	2.86658e-34	Pre-splicing RNA
chr4	47453197	-	44.6407	2.60762	0.146081	17.8506	2.86034e-71	4.77352e-70	Pre-splicing RNA
chr7	105462656	-	52.4709	1.2041	0.198931	6.05287	1.42289e-09	3.11079e-09	Pre-splicing RNA
chr9	35724955	-	68.2797	1.43588	0.235992	6.08442	1.16914e-09	2.56794e-09	Pre-splicing RNA
chr9	120874649	-	86.3197	1.32951	0.152921	8.69409	3.49614e-18	1.08377e-17	Pre-splicing RNA
chr1	24460500	+	84.5413	1.2662	0.246784	5.13078	2.88537e-07	5.63546e-07	Pre-splicing RNA
chr1	171524889	+	81.8282	2.63796	0.157702	16.7275	8.26189e-63	1.06381e-61	Pre-splicing RNA
chr1	230669443	+	126.294	1.26534	0.194553	6.50383	7.83024e-11	1.81481e-10	Pre-splicing RNA
chr10	42820355	+	29.3367	2.09419	0.16084	13.0203	9.37426e-39	5.77722e-38	Pre-splicing RNA
chr10	42830390	+	52.3609	2.04136	0.172349	11.8444	2.30098e-32	1.16265e-31	Pre-splicing RNA
chr12	64424635	+	38.6217	1.10872	0.161727	6.85547	7.10782e-12	1.72385e-11	Pre-splicing RNA
chr19	17555964	+	70.2679	1.45515	0.216248	6.72907	1.70756e-11	4.07229e-11	Pre-splicing RNA
chr2	108846751	+	120.916	2.07349	0.20546	10.0919	5.9967e-24	2.27879e-23	Pre-splicing RNA
chr8	94841551	+	27.1593	1.83424	0.217733	8.42427	3.63007e-17	1.08323e-16	Pre-splicing RNA
chr8	98127638	+	41.7758	2.7268	0.166591	16.3682	3.22812e-60	3.85871e-59	Pre-splicing RNA
chr1	35761136	-	54.9791	2.3674	0.186215	12.7132	4.9927e-37	2.91285e-36	Pre-splicing RNA
chr11	3731499	-	32.8095	1.24028	0.196468	6.31288	2.73883e-10	6.19756e-10	Pre-splicing RNA
chr14	54981643	-	49.0636	1.25845	0.19914	6.31946	2.62477e-10	5.9456e-10	Pre-splicing RNA
chr15	50736168	-	20.5179	1.45052	0.212319	6.83181	8.38503e-12	2.02779e-11	Pre-splicing RNA
chr16	27235259	-	124.807	1.87349	0.191825	9.76666	1.56533e-22	5.64394e-22	Pre-splicing RNA
chr16	53700642	-	33.4214	2.72619	0.195734	13.9281	4.27875e-44	3.12825e-43	Pre-splicing RNA
chr19	7932847	-	174.039	1.44946	0.149771	9.67782	3.74605e-22	1.33374e-21	Pre-splicing RNA
chr19	46725580	-	34.5229	1.75636	0.193105	9.09536	9.42727e-20	3.0911e-19	Pre-splicing RNA
chr19	48115667	-	52.7255	1.94212	0.182572	10.6375	1.9931e-26	8.25904e-26	Pre-splicing RNA
chr5	95540788	-	48.4287	2.15659	0.201801	10.6867	1.17478e-26	4.89973e-26	Pre-splicing RNA
chr6	31687255	-	56.0748	2.36517	0.199712	11.8429	2.34115e-32	1.18262e-31	Pre-splicing RNA
chr9	83669197	-	77.3694	1.7001	0.227877	7.4606	8.61326e-14	2.26194e-13	Pre-splicing RNA
chrX	154779291	-	48.8303	1.72667	0.207995	8.30152	1.02788e-16	3.01903e-16	Pre-splicing RNA
chr10	113726426	+	66.6651	1.49194	0.192936	7.73285	1.05164e-14	2.85924e-14	Pre-splicing RNA
chr11	66063540	+	61.7611	2.0931	0.122481	17.0891	1.78785e-65	2.50589e-64	Pre-splicing RNA
chr12	112142255	+	49.0677	2.73778	0.169716	16.1316	1.53098e-58	1.73472e-57	Pre-splicing RNA
chr12	112148199	+	31.4236	1.76715	0.166966	10.5839	3.5405e-26	1.45335e-25	Pre-splicing RNA
chr13	52462555	+	90.65	1.05956	0.194393	5.4506	5.01988e-08	1.01818e-07	Pre-splicing RNA
chr15	43386222	+	69.101	2.91033	0.176296	16.5082	3.20312e-61	3.94024e-60	Pre-splicing RNA
chr16	88713382	+	104.158	1.29462	0.16296	7.9444	1.95128e-15	5.46907e-15	Pre-splicing RNA
chr17	47976717	+	71.2056	1.13843	0.186279	6.11141	9.87577e-10	2.1779e-09	Pre-splicing RNA
chr18	2595439	+	101.807	1.10216	0.244627	4.50549	6.62184e-06	1.19937e-05	Pre-splicing RNA
chr18	2595483	+	69.3784	1.84209	0.226151	8.14539	3.78059e-16	1.08783e-15	Pre-splicing RNA
chr19	58549119	+	48.52	1.06262	0.16855	6.30449	2.89138e-10	6.5368e-10	Pre-splicing RNA
chr2	231807579	+	40.9839	2.32234	0.159909	14.5229	8.67853e-48	7.075e-47	Pre-splicing RNA
chr20	25217555	+	69.3315	1.37085	0.200486	6.83761	8.05276e-12	1.94946e-11	Pre-splicing RNA
chr21	46648601	+	162.868	1.94109	0.182306	10.6474	1.79231e-26	7.43695e-26	Pre-splicing RNA
chr3	49682558	+	64.6764	2.47672	0.151341	16.3651	3.39218e-60	4.04961e-59	Pre-splicing RNA
chr3	140970933	+	175.43	1.27907	0.287037	4.45611	8.34615e-06	1.5029e-05	Pre-splicing RNA
chr5	72896486	+	30.2314	1.28245	0.18029	7.11326	1.13337e-12	2.84462e-12	Pre-splicing RNA
chr6	52677140	+	43.9699	2.05947	0.128862	15.9819	1.70859e-57	1.87707e-56	Pre-splicing RNA
chr7	5217150	+	90.8032	1.15531	0.210457	5.48952	4.03023e-08	8.21752e-08	Pre-splicing RNA
chr7	90377595	+	49.9197	1.89188	0.183927	10.286	8.14585e-25	3.18765e-24	Pre-splicing RNA
chr8	38128847	+	34.7666	1.54653	0.179204	8.62998	6.13606e-18	1.88563e-17	Pre-splicing RNA
chr1	114713941	-	31.2708	3.6451	0.198876	18.3285	4.90218e-75	9.14984e-74	Pre-splicing RNA
chr1	220059698	-	19.996	1.20533	0.171037	7.04719	1.82571e-12	4.53703e-12	Pre-splicing RNA
chr1	224294311	-	84.6923	1.00546	0.175937	5.7149	1.09768e-08	2.29978e-08	Pre-splicing RNA
chr10	13336250	-	76.3918	2.53497	0.16777	15.1098	1.39491e-51	1.27211e-50	Pre-splicing RNA
chr11	3020283	-	263.414	1.02732	0.208072	4.93736	7.9188e-07	1.51116e-06	Pre-splicing RNA
chr11	73730814	-	134.231	1.32838	0.197134	6.73848	1.60048e-11	3.8206e-11	Pre-splicing RNA
chr12	113918442	-	77.9378	2.40848	0.202593	11.8883	1.36187e-32	6.93977e-32	Pre-splicing RNA
chr15	22903723	-	78.2384	2.14473	0.187247	11.454	2.24502e-30	1.0598e-29	Pre-splicing RNA
chr15	50736688	-	26.8059	1.06293	0.218298	4.86918	1.12062e-06	2.12142e-06	Pre-splicing RNA
chr16	58526035	-	71.5693	1.68191	0.160078	10.5069	8.03239e-26	3.257e-25	Pre-splicing RNA
chr17	1681942	-	26.2039	2.04802	0.172086	11.9011	1.1674e-32	5.95694e-32	Pre-splicing RNA
chr17	9378640	-	388.471	1.18018	0.207008	5.70116	1.18994e-08	2.48929e-08	Pre-splicing RNA
chr18	26032402	-	121.883	2.70741	0.23528	11.5072	1.21379e-30	5.78277e-30	Pre-splicing RNA
chr19	2114263	-	46.1438	1.53404	0.213432	7.18748	6.60004e-13	1.67131e-12	Pre-splicing RNA
chr19	10923362	-	50.8264	3.26556	0.201848	16.1783	7.17474e-59	8.2349e-58	Pre-splicing RNA
chr2	3194007	-	127.398	1.8793	0.195262	9.62449	6.30197e-22	2.22649e-21	Pre-splicing RNA
chr2	3194047	-	113.406	2.09099	0.182299	11.4701	1.86424e-30	8.81838e-30	Pre-splicing RNA
chr2	27207702	-	59.2591	1.37128	0.192231	7.13352	9.78364e-13	2.46139e-12	Pre-splicing RNA
chr2	106101061	-	149.885	1.6962	0.156139	10.8634	1.72247e-27	7.39204e-27	Pre-splicing RNA
chr3	48857723	-	24.1338	2.35927	0.183415	12.863	7.26961e-38	4.34623e-37	Pre-splicing RNA
chr3	48862628	-	24.7443	1.21829	0.212505	5.733	9.86697e-09	2.07263e-08	Pre-splicing RNA
chr3	52843772	-	57.7389	2.74306	0.196559	13.9554	2.91836e-44	2.14588e-43	Pre-splicing RNA
chr3	194653131	-	76.2301	1.8577	0.188703	9.84455	7.23608e-23	2.64286e-22	Pre-splicing RNA
chr4	185407979	-	63.964	1.01163	0.2029	4.98586	6.16877e-07	1.18413e-06	Pre-splicing RNA
chr6	7904716	-	285.943	1.08979	0.252014	4.32434	1.52988e-05	2.71027e-05	Pre-splicing RNA
chr6	30670422	-	173.156	1.42444	0.169602	8.39874	4.51301e-17	1.3425e-16	Pre-splicing RNA
chr7	23468531	-	176.3	1.59387	0.275302	5.78952	7.05887e-09	1.49399e-08	Pre-splicing RNA
chr7	92117196	-	38.4248	1.07533	0.152817	7.03671	1.96829e-12	4.88384e-12	Pre-splicing RNA
chr8	143329398	-	60.8171	1.2759	0.185345	6.8839	5.82357e-12	1.41941e-11	Pre-splicing RNA
chr9	134045338	-	115.193	1.1064	0.224788	4.92197	8.56753e-07	1.63128e-06	Pre-splicing RNA
chrX	314211	-	77.7232	1.15817	0.201336	5.75244	8.79627e-09	1.85316e-08	Pre-splicing RNA
chr1	53952074	+	48.8949	1.09484	0.224834	4.86956	1.11845e-06	2.11774e-06	Pre-splicing RNA
chr10	42820361	+	28.2643	1.31684	0.166864	7.89167	2.98169e-15	8.29217e-15	Pre-splicing RNA
chr10	42830380	+	52.0238	2.31396	0.169175	13.678	1.37505e-42	9.5859e-42	Pre-splicing RNA
chr10	91222778	+	42.5781	1.09192	0.243995	4.4752	7.63407e-06	1.37774e-05	Pre-splicing RNA
chr11	19165078	+	42.9026	1.02528	0.202076	5.07372	3.90104e-07	7.56712e-07	Pre-splicing RNA
chr11	65536706	+	55.366	3.43884	0.219732	15.6501	3.31443e-55	3.3844e-54	Pre-splicing RNA
chr11	65967786	+	109.671	1.70305	0.191499	8.89326	5.93401e-19	1.89054e-18	Pre-splicing RNA
chr13	32706972	+	41.2916	2.84666	0.186798	15.2393	1.94022e-52	1.81479e-51	Pre-splicing RNA
chr14	49777864	+	44.0037	1.23082	0.200601	6.13565	8.48108e-10	1.87667e-09	Pre-splicing RNA
chr14	76083481	+	304.799	4.26163	0.198112	21.5112	1.22281e-102	4.87016e-101	Pre-splicing RNA
chr19	10989431	+	49.8015	1.32607	0.170833	7.7624	8.33369e-15	2.2756e-14	Pre-splicing RNA
chr2	186506780	+	50.4109	2.51038	0.166722	15.0573	3.09209e-51	2.78505e-50	Pre-splicing RNA
chr20	18548684	+	79.9243	1.21933	0.151626	8.04173	8.85776e-16	2.51411e-15	Pre-splicing RNA
chr3	31617944	+	32.702	1.37475	0.202409	6.79196	1.10619e-11	2.65924e-11	Pre-splicing RNA
chr4	42063070	+	54.3772	1.71438	0.182436	9.39715	5.60603e-21	1.92007e-20	Pre-splicing RNA
chr5	134790522	+	43.6649	1.15615	0.188947	6.11895	9.41939e-10	2.0796e-09	Pre-splicing RNA
chr6	106649136	+	42.4546	1.71396	0.168927	10.1461	3.44734e-24	1.3204e-23	Pre-splicing RNA
chr9	75134372	+	84.2089	1.30325	0.156658	8.31905	8.86678e-17	2.60966e-16	Pre-splicing RNA
chr1	77721837	-	38.785	1.10844	0.180031	6.15697	7.41518e-10	1.64375e-09	Pre-splicing RNA
chr1	88860167	-	51.0487	1.3254	0.150279	8.81956	1.14914e-18	3.61832e-18	Pre-splicing RNA
chr10	73068890	-	191.071	2.28225	0.204684	11.1501	7.15242e-29	3.21254e-28	Pre-splicing RNA
chr11	95838108	-	43.7817	2.23861	0.192201	11.6472	2.37033e-31	1.15729e-30	Pre-splicing RNA
chr12	111655576	-	43.0523	2.5573	0.189552	13.4913	1.76001e-41	1.18157e-40	Pre-splicing RNA
chr13	37033537	-	49.5799	1.34637	0.199564	6.74655	1.51401e-11	3.61695e-11	Pre-splicing RNA
chr16	683544	-	138.192	1.01513	0.182371	5.56629	2.60224e-08	5.35284e-08	Pre-splicing RNA
chr17	18347499	-	533.832	1.38866	0.197648	7.02593	2.12646e-12	5.26892e-12	Pre-splicing RNA
chr2	3194073	-	109.689	1.296	0.193445	6.69955	2.09062e-11	4.96641e-11	Pre-splicing RNA
chr2	69337986	-	42.1983	1.30441	0.206947	6.30314	2.91672e-10	6.59289e-10	Pre-splicing RNA
chr22	38300016	-	85.2738	1.78362	0.173417	10.2851	8.22243e-25	3.21727e-24	Pre-splicing RNA
chr3	49829220	-	87.0815	1.38212	0.209971	6.58242	4.62854e-11	1.08301e-10	Pre-splicing RNA
chr3	52125115	-	212.593	1.59856	0.215832	7.40647	1.29702e-13	3.38226e-13	Pre-splicing RNA
chr3	52149335	-	107.215	2.52038	0.157257	16.0271	8.26879e-58	9.17086e-57	Pre-splicing RNA
chr4	75973329	-	73.5595	1.22868	0.135275	9.0828	1.05816e-19	3.46409e-19	Pre-splicing RNA
chr4	75975758	-	40.2837	1.77483	0.149388	11.8807	1.49158e-32	7.59138e-32	Pre-splicing RNA
chr4	107660033	-	39.1959	2.77358	0.190042	14.5945	3.04317e-48	2.5173e-47	Pre-splicing RNA
chr4	154539115	-	33.4414	1.26519	0.148567	8.51599	1.65176e-17	4.98896e-17	Pre-splicing RNA
chr5	34911671	-	23.5402	1.09488	0.183452	5.96823	2.39844e-09	5.1875e-09	Pre-splicing RNA
chr5	126577117	-	141.548	1.09383	0.168034	6.50961	7.5346e-11	1.74825e-10	Pre-splicing RNA
chr8	65604539	-	49.6805	2.28587	0.158135	14.4552	2.3236e-47	1.87212e-46	Pre-splicing RNA
chr8	144099607	-	117.951	1.16103	0.204852	5.66766	1.44761e-08	3.01526e-08	Pre-splicing RNA
chrX	78131764	-	137.733	1.40766	0.194599	7.23365	4.70193e-13	1.19775e-12	Pre-splicing RNA
chr1	11952705	+	79.4491	1.37032	0.168298	8.1422	3.88159e-16	1.11628e-15	Pre-splicing RNA
chr12	112149865	+	78.557	1.19332	0.186611	6.39471	1.60851e-10	3.67898e-10	Pre-splicing RNA
chr14	39118595	+	75.4219	2.02855	0.156011	13.0026	1.18203e-38	7.25824e-38	Pre-splicing RNA
chr15	78588406	+	69.7411	2.45515	0.18926	12.9723	1.75569e-38	1.071e-37	Pre-splicing RNA
chr20	43623899	+	101.524	1.81964	0.206009	8.83282	1.02069e-18	3.22012e-18	Pre-splicing RNA
chr20	43623998	+	109.765	1.19705	0.187312	6.39069	1.65137e-10	3.77493e-10	Pre-splicing RNA
chr6	3129137	+	92.5164	1.48608	0.158818	9.35713	8.19282e-21	2.79063e-20	Pre-splicing RNA
chr6	106652495	+	69.8113	1.3335	0.190373	7.0047	2.47523e-12	6.11843e-12	Pre-splicing RNA
chr7	74732519	+	38.8533	1.62548	0.127423	12.7566	2.86604e-37	1.68373e-36	Pre-splicing RNA
chr1	1311787	-	26.0676	1.93917	0.160811	12.0587	1.74417e-33	9.10363e-33	Pre-splicing RNA
chr1	23854456	-	45.286	1.79992	0.184898	9.73468	2.14487e-22	7.69773e-22	Pre-splicing RNA
chr1	77956575	-	162.621	1.13312	0.167639	6.75926	1.38694e-11	3.3185e-11	Pre-splicing RNA
chr11	113737582	-	22.7481	1.40933	0.202907	6.94569	3.76607e-12	9.24653e-12	Pre-splicing RNA
chr2	8908689	-	115.883	2.19993	0.200418	10.9767	4.94609e-28	2.16001e-27	Pre-splicing RNA
chr2	19982480	-	50.3131	1.2625	0.227228	5.5561	2.75868e-08	5.66867e-08	Pre-splicing RNA
chr2	55637586	-	50.0611	1.90184	0.168923	11.2586	2.10121e-29	9.59761e-29	Pre-splicing RNA
chr2	86505815	-	27.7288	1.26946	0.167857	7.56277	3.94587e-14	1.04882e-13	Pre-splicing RNA
chr2	130339186	-	85.7931	2.75406	0.170757	16.1285	1.60846e-58	1.82196e-57	Pre-splicing RNA
chr3	139367017	-	95.8214	1.33384	0.157613	8.46274	2.61162e-17	7.81636e-17	Pre-splicing RNA
chr3	167697052	-	66.504	1.09423	0.14982	7.30365	2.80065e-13	7.20581e-13	Pre-splicing RNA
chr4	47453172	-	41.358	2.79708	0.137755	20.3047	1.16916e-91	3.41111e-90	Pre-splicing RNA
chr5	95541343	-	35.7851	1.01846	0.184442	5.52181	3.3552e-08	6.86448e-08	Pre-splicing RNA
chr9	83663993	-	55.256	2.37787	0.198986	11.9499	6.49771e-33	3.33667e-32	Pre-splicing RNA
chrX	123638960	-	32.6052	1.27177	0.193653	6.56727	5.12458e-11	1.19712e-10	Pre-splicing RNA
chr1	1526496	+	45.0879	2.85385	0.152714	18.6875	6.25769e-78	1.26648e-76	Pre-splicing RNA
chr1	59840329	+	34.9086	1.80293	0.191551	9.41231	4.85348e-21	1.66523e-20	Pre-splicing RNA
chr1	154257118	+	113.962	1.07505	0.1411	7.61906	2.55525e-14	6.84324e-14	Pre-splicing RNA
chr1	168236767	+	146.095	1.1926	0.227417	5.24411	1.57039e-07	3.10531e-07	Pre-splicing RNA
chr1	179901347	+	50.5677	1.48668	0.147452	10.0825	6.60412e-24	2.50655e-23	Pre-splicing RNA
chr10	26720271	+	72.9711	1.48825	0.204793	7.26708	3.67335e-13	9.40238e-13	Pre-splicing RNA
chr10	80432129	+	28.3526	2.71897	0.180412	15.0709	2.51828e-51	2.27815e-50	Pre-splicing RNA
chr10	100354528	+	91.6349	2.07998	0.163451	12.7254	4.27335e-37	2.49865e-36	Pre-splicing RNA
chr11	488570	+	75.7266	1.42576	0.204683	6.96567	3.26837e-12	8.03941e-12	Pre-splicing RNA
chr12	112134762	+	75.0879	1.34533	0.189339	7.10544	1.19938e-12	3.00605e-12	Pre-splicing RNA
chr14	35832979	+	64.3376	2.84382	0.181957	15.6291	4.61491e-55	4.68916e-54	Pre-splicing RNA
chr17	59577271	+	41.0027	1.88902	0.203231	9.29492	1.4732e-20	4.96977e-20	Pre-splicing RNA
chr17	74790259	+	67.7733	1.77592	0.199381	8.90716	5.23561e-19	1.67118e-18	Pre-splicing RNA
chr19	34438716	+	45.8635	2.54259	0.174445	14.5753	4.03523e-48	3.32683e-47	Pre-splicing RNA
chr2	9919044	+	105.959	2.8319	0.222267	12.741	3.49949e-37	2.04972e-36	Pre-splicing RNA
chr20	45943714	+	113.573	1.26298	0.184146	6.85859	6.95444e-12	1.68786e-11	Pre-splicing RNA
chr3	50642320	+	85.4343	3.84445	0.151883	25.3119	2.36488e-141	2.87487e-139	Pre-splicing RNA
chr3	179364404	+	38.1243	1.69595	0.235592	7.19866	6.08051e-13	1.54248e-12	Pre-splicing RNA
chr5	138186313	+	72.6933	1.52408	0.227767	6.69141	2.21031e-11	5.24504e-11	Pre-splicing RNA
chr6	83936227	+	25.3628	2.21077	0.189964	11.6378	2.64684e-31	1.2906e-30	Pre-splicing RNA
chr6	106649083	+	59.4992	3.16962	0.166612	19.0239	1.08108e-80	2.3642e-79	Pre-splicing RNA
chr7	105550138	+	52.5689	1.00914	0.176985	5.70183	1.18529e-08	2.47999e-08	Pre-splicing RNA
chr9	85977414	+	31.8719	1.02054	0.207782	4.91161	9.03316e-07	1.71792e-06	Pre-splicing RNA
chrX	47564893	+	70.7369	2.35065	0.17653	13.3159	1.87199e-40	1.21848e-39	Pre-splicing RNA
chr1	35191483	-	79.8511	1.36872	0.158612	8.62933	6.17097e-18	1.89573e-17	Pre-splicing RNA
chr1	42752541	-	106.341	1.75565	0.198574	8.84131	9.4599e-19	2.98802e-18	Pre-splicing RNA
chr1	114713928	-	31.7515	1.65112	0.219676	7.51618	5.63986e-14	1.49141e-13	Pre-splicing RNA
chr1	205723975	-	46.4417	2.76268	0.161056	17.1536	5.91192e-66	8.41307e-65	Pre-splicing RNA
chr1	229464848	-	40.689	1.31067	0.154032	8.50907	1.75333e-17	5.29057e-17	Pre-splicing RNA
chr1	236553625	-	38.2237	1.7357	0.197726	8.7783	1.65967e-18	5.20295e-18	Pre-splicing RNA
chr10	87051841	-	100.804	1.39932	0.190258	7.35483	1.91177e-13	4.94926e-13	Pre-splicing RNA
chr10	102685885	-	55.6656	1.81688	0.153662	11.8239	2.93859e-32	1.4798e-31	Pre-splicing RNA
chr10	119038306	-	57.0997	1.07129	0.162308	6.60033	4.10237e-11	9.61648e-11	Pre-splicing RNA
chr10	128110479	-	105.195	1.47802	0.186564	7.9223	2.33157e-15	6.51337e-15	Pre-splicing RNA
chr13	113184478	-	180.037	1.13069	0.211843	5.33741	9.42857e-08	1.88678e-07	Pre-splicing RNA
chr16	23491702	-	66.5806	1.8854	0.157079	12.0029	3.43235e-33	1.77679e-32	Pre-splicing RNA
chr17	1675206	-	51.7922	1.40841	0.189844	7.41881	1.18178e-13	3.08564e-13	Pre-splicing RNA
chr17	15978095	-	73.5459	3.38016	0.218373	15.4788	4.8236e-54	4.74189e-53	Pre-splicing RNA
chr17	41883147	-	92.5863	1.30745	0.135817	9.62656	6.17601e-22	2.18344e-21	Pre-splicing RNA
chr19	10499434	-	173.544	1.32159	0.194966	6.77855	1.21388e-11	2.91174e-11	Pre-splicing RNA
chr2	119311702	-	81.0499	1.33632	0.236478	5.65095	1.59559e-08	3.31626e-08	Pre-splicing RNA
chr20	35714296	-	99.7317	1.29379	0.157339	8.22297	1.98528e-16	5.76506e-16	Pre-splicing RNA
chr20	35724581	-	254.121	1.8822	0.158629	11.8654	1.78978e-32	9.08172e-32	Pre-splicing RNA
chr20	49117821	-	46.2109	2.23134	0.191771	11.6354	2.72153e-31	1.32667e-30	Pre-splicing RNA
chr22	35759909	-	52.0246	1.90486	0.258724	7.36252	1.80466e-13	4.67652e-13	Pre-splicing RNA
chr22	43168784	-	113.003	2.21368	0.155812	14.2074	8.23744e-46	6.32847e-45	Pre-splicing RNA
chr3	48689636	-	110.469	1.23835	0.183962	6.73152	1.67903e-11	4.00451e-11	Pre-splicing RNA
chr3	194653003	-	29.0211	1.36999	0.188049	7.28528	3.21011e-13	8.23595e-13	Pre-splicing RNA
chr3	194659071	-	103.247	1.39667	0.151694	9.20716	3.34869e-20	1.1158e-19	Pre-splicing RNA
chr4	1823767	-	99.8333	1.22212	0.191073	6.39607	1.59422e-10	3.64697e-10	Pre-splicing RNA
chr5	37341185	-	34.6357	1.41706	0.175072	8.09415	5.76676e-16	1.64798e-15	Pre-splicing RNA
chr5	127058886	-	192.334	1.61839	0.235903	6.86041	6.86612e-12	1.66675e-11	Pre-splicing RNA
chr6	49441922	-	32.1933	1.82074	0.182952	9.95203	2.4708e-23	9.1948e-23	Pre-splicing RNA
chr6	52978445	-	39.9129	1.19506	0.219587	5.4423	5.2596e-08	1.06541e-07	Pre-splicing RNA
chr8	54051079	-	43.5053	2.73023	0.152366	17.9188	8.40537e-72	1.42188e-70	Pre-splicing RNA
chr8	90980437	-	58.8131	1.06289	0.175674	6.05036	1.44518e-09	3.15842e-09	Pre-splicing RNA
chr1	94467920	+	65.1266	1.38966	0.182938	7.59631	3.04697e-14	8.13845e-14	Pre-splicing RNA
chr1	154257130	+	112.907	1.49686	0.139017	10.7675	4.90299e-27	2.06904e-26	Pre-splicing RNA
chr1	171794519	+	84.4805	4.02959	0.2487	16.2026	4.83063e-59	5.58231e-58	Pre-splicing RNA
chr1	193138166	+	91.6871	1.14331	0.180168	6.34582	2.2125e-10	5.02919e-10	Pre-splicing RNA
chr12	64433417	+	36.5679	1.28473	0.191022	6.72559	1.74879e-11	4.16875e-11	Pre-splicing RNA
chr12	95513663	+	70.9068	1.0292	0.152311	6.75721	1.40672e-11	3.36389e-11	Pre-splicing RNA
chr12	111871146	+	56.6546	1.19768	0.22362	5.35587	8.51455e-08	1.7081e-07	Pre-splicing RNA
chr13	97993223	+	70.9822	1.26289	0.203819	6.1961	5.7879e-10	1.29071e-09	Pre-splicing RNA
chr15	66527858	+	58.1001	1.12284	0.192227	5.84121	5.1823e-09	1.10442e-08	Pre-splicing RNA
chr15	66532305	+	45.8002	2.72731	0.165026	16.5265	2.36411e-61	2.91876e-60	Pre-splicing RNA
chr16	16256144	+	53.1888	1.37307	0.188779	7.27343	3.5047e-13	8.98059e-13	Pre-splicing RNA
chr17	50097456	+	48.3299	1.83227	0.19674	9.31317	1.24073e-20	4.19583e-20	Pre-splicing RNA
chr17	68114434	+	208.35	2.14636	0.294866	7.2791	3.36067e-13	8.61509e-13	Pre-splicing RNA
chr2	32787001	+	38.427	1.50094	0.213256	7.03818	1.94769e-12	4.83436e-12	Pre-splicing RNA
chr2	32787122	+	52.196	1.74206	0.215346	8.08958	5.98703e-16	1.70948e-15	Pre-splicing RNA
chr2	73221853	+	51.513	1.25061	0.197139	6.34377	2.24215e-10	5.0938e-10	Pre-splicing RNA
chr2	96369022	+	89.8724	1.30931	0.190135	6.88622	5.72954e-12	1.39732e-11	Pre-splicing RNA
chr2	117825074	+	39.2327	1.42594	0.166127	8.58344	9.20797e-18	2.8076e-17	Pre-splicing RNA
chr20	63995391	+	111.456	2.012	0.180668	11.1364	8.34158e-29	3.73989e-28	Pre-splicing RNA
chr22	50517775	+	110.881	1.13528	0.134857	8.41838	3.81738e-17	1.13812e-16	Pre-splicing RNA
chr5	71602611	+	45.6089	2.18767	0.160009	13.6722	1.48789e-42	1.03609e-41	Pre-splicing RNA
chr5	81312666	+	22.8777	1.73302	0.188785	9.17984	4.31723e-20	1.43339e-19	Pre-splicing RNA
chr8	28129655	+	43.2714	2.00564	0.209698	9.56443	1.12821e-21	3.95478e-21	Pre-splicing RNA
chr8	28156003	+	53.2429	3.11237	0.163407	19.0467	6.99659e-81	1.53913e-79	Pre-splicing RNA
chrX	47239380	+	72.144	2.06211	0.157362	13.1042	3.11591e-39	1.95001e-38	Pre-splicing RNA
chr1	23796769	-	44.2259	2.62556	0.205367	12.7847	1.99508e-37	1.17708e-36	Pre-splicing RNA
chr10	13338732	-	94.4617	1.25058	0.160989	7.76815	7.96388e-15	2.17574e-14	Pre-splicing RNA
chr11	94478853	-	32.0943	1.21319	0.173485	6.99305	2.68977e-12	6.64122e-12	Pre-splicing RNA
chr11	95838111	-	43.3255	1.55997	0.196011	7.9586	1.74003e-15	4.88692e-15	Pre-splicing RNA
chr12	79872845	-	114.252	1.34786	0.188396	7.15442	8.40291e-13	2.11861e-12	Pre-splicing RNA
chr14	24186309	-	58.22	2.51919	0.160127	15.7325	9.05888e-56	9.43661e-55	Pre-splicing RNA
chr14	55179632	-	145.1	6.16733	0.23365	26.3956	1.54073e-153	2.40813e-151	Pre-splicing RNA
chr14	77449310	-	53.3609	1.23634	0.261532	4.72729	2.27536e-06	4.23629e-06	Pre-splicing RNA
chr16	27538189	-	68.0047	1.04087	0.186247	5.58863	2.28862e-08	4.71998e-08	Pre-splicing RNA
chr18	26032428	-	123.047	1.32603	0.212642	6.23596	4.49008e-10	1.00612e-09	Pre-splicing RNA
chr18	57601775	-	69.2261	2.35623	0.173307	13.5956	4.24987e-42	2.91466e-41	Pre-splicing RNA
chr19	48135722	-	23.7173	1.95692	0.171456	11.4136	3.57778e-30	1.67577e-29	Pre-splicing RNA
chr20	32704486	-	37.6425	2.12931	0.189112	11.2596	2.078e-29	9.49276e-29	Pre-splicing RNA
chr20	36665070	-	80.023	2.04478	0.163616	12.4974	7.71501e-36	4.33652e-35	Pre-splicing RNA
chr4	1694839	-	205.592	2.1114	0.183719	11.4926	1.43753e-30	6.82857e-30	Pre-splicing RNA
chr5	32135616	-	27.7445	1.74574	0.19892	8.77605	1.69311e-18	5.30599e-18	Pre-splicing RNA
chr9	112694171	-	70.3422	1.79638	0.24282	7.39799	1.38264e-13	3.60175e-13	Pre-splicing RNA
chrX	100629856	-	47.8592	1.58399	0.189908	8.34083	7.37726e-17	2.1773e-16	Pre-splicing RNA
chr1	156800471	+	56.9092	1.25247	0.152754	8.19924	2.41907e-16	7.00233e-16	Pre-splicing RNA
chr1	161853274	+	45.4628	2.12214	0.170604	12.439	1.60541e-35	8.92671e-35	Pre-splicing RNA
chr1	193082195	+	87.2501	1.00608	0.166065	6.05837	1.37506e-09	3.0087e-09	Pre-splicing RNA
chr1	209851323	+	39.3661	2.34473	0.199562	11.7494	7.11398e-32	3.53645e-31	Pre-splicing RNA
chr10	13175554	+	143.147	2.26575	0.138359	16.3759	2.84076e-60	3.40114e-59	Pre-splicing RNA
chr10	102728496	+	34.921	1.6331	0.1839	8.88033	6.66632e-19	2.12022e-18	Pre-splicing RNA
chr12	3040193	+	84.1079	1.2809	0.186127	6.88185	5.90806e-12	1.43944e-11	Pre-splicing RNA
chr12	64418049	+	72.0146	1.79789	0.200028	8.98816	2.51408e-19	8.12523e-19	Pre-splicing RNA
chr12	68689018	+	71.585	1.96042	0.150308	13.0427	6.99161e-39	4.32819e-38	Pre-splicing RNA
chr12	70338792	+	77.9431	2.03817	0.158757	12.8383	1.00074e-37	5.96005e-37	Pre-splicing RNA
chr13	52462518	+	81.0032	2.58554	0.157478	16.4184	1.41252e-60	1.70543e-59	Pre-splicing RNA
chr14	20355753	+	143.246	2.00288	0.160152	12.5061	6.91224e-36	3.88999e-35	Pre-splicing RNA
chr17	47670743	+	44.8628	1.14314	0.221541	5.15993	2.47043e-07	4.84155e-07	Pre-splicing RNA
chr17	78206944	+	161.88	2.07947	0.248986	8.35175	6.72612e-17	1.98844e-16	Pre-splicing RNA
chr3	33836115	+	33.9144	1.15631	0.172589	6.69981	2.08686e-11	4.95778e-11	Pre-splicing RNA
chr3	123259586	+	416.974	1.12425	0.214933	5.23072	1.68852e-07	3.33251e-07	Pre-splicing RNA
chr5	7885770	+	43.7447	1.20973	0.191839	6.30596	2.86411e-10	6.47593e-10	Pre-splicing RNA
chr5	154872612	+	53.7995	1.86963	0.171931	10.8743	1.52747e-27	6.56352e-27	Pre-splicing RNA
chr7	55398459	+	64.2775	1.33288	0.208622	6.38897	1.67011e-10	3.81659e-10	Pre-splicing RNA
chr8	41609484	+	104.241	1.72592	0.214536	8.04487	8.63371e-16	2.45164e-15	Pre-splicing RNA
chr8	41609676	+	83.6298	2.94389	0.169233	17.3954	8.93375e-68	1.34982e-66	Pre-splicing RNA
chrX	47181801	+	132.264	1.50669	0.167284	9.0068	2.12165e-19	6.87364e-19	Pre-splicing RNA
chr1	2511362	-	22.9117	2.4538	0.163922	14.9693	1.16524e-50	1.02959e-49	Pre-splicing RNA
chr1	6231906	-	204.949	1.92662	0.211275	9.11906	7.57798e-20	2.49243e-19	Pre-splicing RNA
chr1	77963650	-	45.6302	2.471	0.155918	15.8481	1.44939e-56	1.54399e-55	Pre-splicing RNA
chr1	111120573	-	51.0782	1.40238	0.179414	7.81645	5.43323e-15	1.49468e-14	Pre-splicing RNA
chr1	114713917	-	33.9542	2.34256	0.211077	11.0981	1.28146e-28	5.71159e-28	Pre-splicing RNA
chr1	185145519	-	54.91	1.25557	0.181067	6.93429	4.08263e-12	1.00079e-11	Pre-splicing RNA
chr1	220062926	-	56.6202	1.0441	0.210021	4.97141	6.64675e-07	1.27371e-06	Pre-splicing RNA
chr15	75609571	-	117.515	1.24623	0.193142	6.4524	1.10094e-10	2.53741e-10	Pre-splicing RNA
chr16	23491736	-	67.5873	1.19206	0.165426	7.20598	5.76275e-13	1.46367e-12	Pre-splicing RNA
chr2	190205197	-	80.3306	3.17464	0.212971	14.9065	2.99205e-50	2.61639e-49	Pre-splicing RNA
chr2	206138536	-	88.2855	1.97445	0.186673	10.577	3.8087e-26	1.56156e-25	Pre-splicing RNA
chr20	45907714	-	68.1748	1.96365	0.193817	10.1315	4.00615e-24	1.5305e-23	Pre-splicing RNA
chr3	3172903	-	88.3144	1.08176	0.164772	6.56521	5.19579e-11	1.21353e-10	Pre-splicing RNA
chr4	151671285	-	64.8637	1.22117	0.194983	6.26297	3.77706e-10	8.49268e-10	Pre-splicing RNA
chr4	184712981	-	71.6182	1.48167	0.162146	9.13784	6.371e-20	2.10307e-19	Pre-splicing RNA
chr7	21904252	-	43.443	3.04023	0.176285	17.2461	1.19615e-66	1.74152e-65	Pre-splicing RNA
chr9	19080544	-	29.2812	2.26486	0.159366	14.2117	7.75036e-46	5.96042e-45	Pre-splicing RNA
chrX	123644874	-	90.9606	1.22678	0.178624	6.86797	6.5124e-12	1.58295e-11	Pre-splicing RNA
chr1	24814129	+	76.546	1.82955	0.210152	8.70584	3.15243e-18	9.78778e-18	Pre-splicing RNA
chr1	28274851	+	64.6831	1.02368	0.207768	4.92704	8.34846e-07	1.59079e-06	Pre-splicing RNA
chr1	108772774	+	26.6738	2.38756	0.160893	14.8394	8.14394e-50	7.05676e-49	Pre-splicing RNA
chr11	134367261	+	56.6449	3.06019	0.215754	14.1837	1.15629e-45	8.83762e-45	Pre-splicing RNA
chr13	114261891	+	74.2356	1.68501	0.193697	8.6992	3.3422e-18	1.03683e-17	Pre-splicing RNA
chr18	2595431	+	103.572	2.3764	0.229371	10.3605	3.74824e-25	1.48663e-24	Pre-splicing RNA
chr2	27433772	+	75.3783	1.12771	0.148251	7.60678	2.81004e-14	7.51533e-14	Pre-splicing RNA
chr2	58131845	+	164.057	1.44843	0.220716	6.56242	5.29426e-11	1.23575e-10	Pre-splicing RNA
chr2	73225690	+	79.7412	1.44652	0.201942	7.16303	7.8911e-13	1.99146e-12	Pre-splicing RNA
chr21	29038410	+	58.9145	1.60733	0.181111	8.87485	7.00299e-19	2.22482e-18	Pre-splicing RNA
chr3	39085568	+	41.2512	1.36723	0.173679	7.87213	3.48646e-15	9.66559e-15	Pre-splicing RNA
chr3	184142585	+	47.902	3.56744	0.152911	23.3303	2.18701e-120	1.44759e-118	Pre-splicing RNA
chr7	5217177	+	82.818	1.89069	0.196861	9.60421	7.67468e-22	2.70514e-21	Pre-splicing RNA
chr8	21981770	+	65.6675	1.36186	0.212546	6.40737	1.48052e-10	3.39187e-10	Pre-splicing RNA
chr8	73026997	+	40.3699	1.00655	0.20125	5.00151	5.68839e-07	1.09434e-06	Pre-splicing RNA
chr1	2519272	-	68.2696	2.43917	0.208745	11.6849	1.522e-31	7.48309e-31	Pre-splicing RNA
chr11	46788751	-	47.3874	2.13244	0.19475	10.9496	6.67094e-28	2.90169e-27	Pre-splicing RNA
chr16	74623968	-	27.1572	2.1402	0.206289	10.3748	3.22932e-25	1.28328e-24	Pre-splicing RNA
chr19	875314	-	34.9975	2.74659	0.164913	16.6548	2.79402e-62	3.5352e-61	Pre-splicing RNA
chr2	117949388	-	421.307	2.41723	0.224316	10.776	4.47043e-27	1.88994e-26	Pre-splicing RNA
chr22	35746475	-	89.4377	1.65207	0.245183	6.73813	1.60438e-11	3.82967e-11	Pre-splicing RNA
chr4	109690948	-	53.8602	1.62732	0.238513	6.82275	8.9311e-12	2.15761e-11	Pre-splicing RNA
chrX	123624155	-	38.1795	1.40229	0.192336	7.2908	3.08121e-13	7.91288e-13	Pre-splicing RNA
chr1	74748783	+	46.6876	1.96491	0.196445	10.0023	1.48839e-23	5.58131e-23	Pre-splicing RNA
chr1	169832447	+	71.5582	1.52749	0.208072	7.34115	2.11774e-13	5.47219e-13	Pre-splicing RNA
chr16	14857590	+	63.4817	1.7294	0.17634	9.80718	1.04855e-22	3.8076e-22	Pre-splicing RNA
chr17	30484287	+	62.8042	1.24557	0.167272	7.44639	9.5932e-14	2.51414e-13	Pre-splicing RNA
chr19	10782964	+	58.526	1.72543	0.173384	9.95149	2.48441e-23	9.24362e-23	Pre-splicing RNA
chr20	63995406	+	109.897	1.10669	0.190976	5.79492	6.83536e-09	1.44816e-08	Pre-splicing RNA
chr5	65636025	+	39.1464	1.66925	0.199592	8.36332	6.09793e-17	1.80516e-16	Pre-splicing RNA
chr5	80725507	+	52.2744	1.99616	0.206022	9.68908	3.3553e-22	1.19656e-21	Pre-splicing RNA
chr6	36914291	+	79.9056	2.34074	0.179693	13.0263	8.66935e-39	5.35344e-38	Pre-splicing RNA
chr7	27800058	+	44.4197	1.406	0.212293	6.6229	3.52214e-11	8.28664e-11	Pre-splicing RNA
chr7	99385776	+	53.4083	2.86752	0.182894	15.6785	2.12047e-55	2.182e-54	Pre-splicing RNA
chr1	88860154	-	48.5422	2.42658	0.141144	17.1923	3.03496e-66	4.36571e-65	Pre-splicing RNA
chr1	114716057	-	35.1676	2.29113	0.214428	10.6849	1.19815e-26	4.99552e-26	Pre-splicing RNA
chr12	122515138	-	48.5108	3.42041	0.160332	21.3333	5.57153e-101	2.13006e-99	Pre-splicing RNA
chr14	49829254	-	31.4987	1.5652	0.177683	8.8089	1.26376e-18	3.97285e-18	Pre-splicing RNA
chr18	26038651	-	144.998	2.19052	0.207706	10.5463	5.28459e-26	2.15526e-25	Pre-splicing RNA
chr6	107913422	-	37.9109	1.00858	0.17531	5.75312	8.76116e-09	1.84597e-08	Pre-splicing RNA
chr8	143321339	-	79.1376	2.07419	0.15787	13.1386	1.97857e-39	1.24684e-38	Pre-splicing RNA
chr9	83663951	-	53.5883	1.81205	0.204903	8.84345	9.28111e-19	2.93379e-18	Pre-splicing RNA
chrX	49113914	-	49.956	3.34634	0.158164	21.1574	2.35704e-99	8.59602e-98	Pre-splicing RNA
chr1	155612893	+	82.4351	1.31161	0.19533	6.71485	1.88256e-11	4.48072e-11	Pre-splicing RNA
chr1	169830704	+	54.1624	1.03601	0.234453	4.41882	9.92426e-06	1.77966e-05	Pre-splicing RNA
chr1	169842530	+	61.5092	1.19641	0.207136	5.77595	7.65222e-09	1.61773e-08	Pre-splicing RNA
chr1	246767233	+	39.6528	1.35115	0.199773	6.76343	1.34764e-11	3.22613e-11	Pre-splicing RNA
chr11	61398346	+	79.7879	1.38058	0.209047	6.60419	3.99684e-11	9.37503e-11	Pre-splicing RNA
chr20	56399217	+	57.2207	2.04766	0.174452	11.7377	8.1725e-32	4.05453e-31	Pre-splicing RNA
chr3	47849640	+	77.1216	1.37063	0.130458	10.5063	8.07744e-26	3.27455e-25	Pre-splicing RNA
chr3	143051025	+	75.2872	3.27787	0.15572	21.0498	2.29552e-98	8.10163e-97	Pre-splicing RNA
chr3	158807080	+	39.8356	1.50621	0.144395	10.4312	1.78667e-25	7.16856e-25	Pre-splicing RNA
chr3	184331543	+	57.1777	1.68334	0.156681	10.7438	6.33821e-27	2.66653e-26	Pre-splicing RNA
chr4	143544770	+	43.5755	1.81057	0.163805	11.0532	2.11604e-28	9.35852e-28	Pre-splicing RNA
chr6	7576303	+	41.5977	1.40197	0.19212	7.29739	2.93402e-13	7.54372e-13	Pre-splicing RNA
chr6	44232035	+	110.808	1.28054	0.138152	9.26906	1.87795e-20	6.31511e-20	Pre-splicing RNA
chr6	126013070	+	98.7164	1.12352	0.180102	6.23825	4.42485e-10	9.91685e-10	Pre-splicing RNA
chr7	2379463	+	244.925	1.10312	0.206418	5.34412	9.08562e-08	1.81972e-07	Pre-splicing RNA
chr7	148800646	+	19.7337	1.37779	0.194021	7.10126	1.23624e-12	3.09675e-12	Pre-splicing RNA
chr7	151034725	+	67.4819	1.57837	0.203034	7.77393	7.60896e-15	2.08091e-14	Pre-splicing RNA
chr9	128984945	+	41.4372	1.64094	0.155667	10.5414	5.56807e-26	2.26938e-25	Pre-splicing RNA
chr1	63453951	-	145.978	1.59313	0.171021	9.31538	1.21512e-20	4.11146e-20	Pre-splicing RNA
chr1	111126291	-	129.795	3.24429	0.234747	13.8204	1.92112e-43	1.37563e-42	Pre-splicing RNA
chr1	151294538	-	90.4768	2.62651	0.165619	15.8587	1.22406e-56	1.30581e-55	Pre-splicing RNA
chr1	185300102	-	60.6596	1.63102	0.157795	10.3363	4.82955e-25	1.90655e-24	Pre-splicing RNA
chr10	7778953	-	59.5311	1.49248	0.172642	8.64491	5.38464e-18	1.65855e-17	Pre-splicing RNA
chr10	87790364	-	76.5626	3.69864	0.150005	24.6568	3.11261e-134	3.039e-132	Pre-splicing RNA
chr11	18000499	-	49.9876	1.30154	0.162912	7.98922	1.358e-15	3.8293e-15	Pre-splicing RNA
chr11	111754533	-	36.5755	1.11937	0.144829	7.72894	1.08443e-14	2.94707e-14	Pre-splicing RNA
chr13	37040440	-	53.5499	1.65188	0.194242	8.50423	1.82797e-17	5.51266e-17	Pre-splicing RNA
chr16	88652576	-	78.2701	1.58257	0.143323	11.042	2.39615e-28	1.05797e-27	Pre-splicing RNA
chr17	1662036	-	29.2682	2.86815	0.17829	16.087	3.14925e-58	3.53497e-57	Pre-splicing RNA
chr17	1675699	-	33.9574	1.38978	0.176343	7.88111	3.24486e-15	9.00386e-15	Pre-splicing RNA
chr17	8535496	-	78.6391	1.68407	0.202578	8.31319	9.3167e-17	2.74013e-16	Pre-splicing RNA
chr17	8542213	-	106.687	2.22478	0.200711	11.0845	1.49211e-28	6.63002e-28	Pre-splicing RNA
chr17	64968378	-	92.6513	3.09619	0.276394	11.2021	3.98245e-29	1.8031e-28	Pre-splicing RNA
chr17	76330622	-	121.143	1.25783	0.152346	8.25642	1.50106e-16	4.38048e-16	Pre-splicing RNA
chr19	2121833	-	71.7665	3.32356	0.204188	16.2769	1.43869e-59	1.69467e-58	Pre-splicing RNA
chr19	4847828	-	19.9713	1.85583	0.165794	11.1936	4.38279e-29	1.98171e-28	Pre-splicing RNA
chr2	179981994	-	79.0421	2.74154	0.155722	17.6053	2.24232e-69	3.54642e-68	Pre-splicing RNA
chr20	35680803	-	88.4477	1.03332	0.18697	5.52665	3.26394e-08	6.68145e-08	Pre-splicing RNA
chr20	56370518	-	140.056	1.44	0.206671	6.96759	3.22418e-12	7.93211e-12	Pre-splicing RNA
chr3	179413575	-	36.0718	2.03969	0.196876	10.3603	3.75811e-25	1.49023e-24	Pre-splicing RNA
chr6	35869489	-	51.7248	1.64837	0.214651	7.67932	1.59941e-14	4.31728e-14	Pre-splicing RNA
chr7	33096509	-	89.6311	1.09544	0.153797	7.12261	1.05899e-12	2.66064e-12	Pre-splicing RNA
chr9	108899881	-	28.1646	1.4381	0.177473	8.10321	5.35265e-16	1.53152e-15	Pre-splicing RNA
chrX	49113725	-	60.1425	1.21634	0.179645	6.77078	1.28086e-11	3.07001e-11	Pre-splicing RNA
chr1	2403180	+	43.0333	2.96938	0.13853	21.4349	6.3103e-102	2.47352e-100	Pre-splicing RNA
chr1	150352940	+	59.6786	1.70711	0.157811	10.8174	2.84592e-27	1.21114e-26	Pre-splicing RNA
chr1	154261052	+	69.4918	1.04934	0.15468	6.7839	1.16972e-11	2.80853e-11	Pre-splicing RNA
chr1	214330202	+	68.504	1.07162	0.168697	6.35231	2.12102e-10	4.82597e-10	Pre-splicing RNA
chr10	13180472	+	160.213	1.53714	0.167554	9.17403	4.5564e-20	1.51158e-19	Pre-splicing RNA
chr10	68962148	+	70.94	1.56951	0.157769	9.94818	2.56844e-23	9.55146e-23	Pre-splicing RNA
chr12	50466998	+	64.0579	2.25466	0.181799	12.4019	2.55188e-35	1.40967e-34	Pre-splicing RNA
chr12	112134783	+	83.1963	1.66674	0.169606	9.8271	8.60596e-23	3.13487e-22	Pre-splicing RNA
chr12	112148107	+	92.235	1.51153	0.170533	8.86356	7.75e-19	2.45732e-18	Pre-splicing RNA
chr14	58318733	+	40.6529	2.22651	0.2117	10.5173	7.19219e-26	2.92108e-25	Pre-splicing RNA
chr16	68070985	+	45.5946	3.65264	0.184393	19.809	2.48771e-87	6.4488e-86	Pre-splicing RNA
chr17	35682781	+	76.7477	1.62687	0.233745	6.96002	3.40236e-12	8.3637e-12	Pre-splicing RNA
chr17	49045009	+	58.0333	2.3522	0.161692	14.5474	6.06423e-48	4.97098e-47	Pre-splicing RNA
chr17	63606324	+	72.3302	2.61256	0.183415	14.244	4.88603e-46	3.78106e-45	Pre-splicing RNA
chr18	24448124	+	35.8604	1.27333	0.174564	7.29432	3.00165e-13	7.71227e-13	Pre-splicing RNA
chr2	9904999	+	47.9715	3.09734	0.200798	15.4252	1.1084e-53	1.0785e-52	Pre-splicing RNA
chr2	15603197	+	65.7531	1.57621	0.108378	14.5436	6.41191e-48	5.2502e-47	Pre-splicing RNA
chr21	36391650	+	161.861	1.26788	0.183696	6.90206	5.12534e-12	1.25235e-11	Pre-splicing RNA
chr21	36394622	+	95.1769	2.00089	0.168855	11.8498	2.15795e-32	1.09216e-31	Pre-splicing RNA
chr22	35338743	+	95.4483	1.39434	0.21922	6.36043	2.01185e-10	4.58374e-10	Pre-splicing RNA
chr4	57025494	+	61.5033	2.74363	0.133454	20.5586	6.44742e-94	2.00533e-92	Pre-splicing RNA
chr6	20548595	+	366.666	2.32161	0.196911	11.7901	4.38857e-32	2.19659e-31	Pre-splicing RNA
chr6	31624301	+	45.5453	2.37152	0.172532	13.7454	5.42875e-43	3.83268e-42	Pre-splicing RNA
chr7	102467343	+	64.9719	1.58103	0.167805	9.42181	4.43357e-21	1.52313e-20	Pre-splicing RNA
chr8	21981826	+	58.9874	1.6312	0.211074	7.72808	1.09177e-14	2.9666e-14	Pre-splicing RNA
chr8	42352560	+	66.4476	1.06399	0.15766	6.74866	1.49214e-11	3.56494e-11	Pre-splicing RNA
chr9	125220557	+	218.057	1.84504	0.178206	10.3534	4.03993e-25	1.60044e-24	Pre-splicing RNA
chrX	12820758	+	132.255	1.40335	0.182808	7.67662	1.63344e-14	4.40785e-14	Pre-splicing RNA
chrX	75299816	+	29.1531	1.18228	0.206761	5.71812	1.07711e-08	2.25758e-08	Pre-splicing RNA
chr1	42754925	-	102.979	2.11257	0.15345	13.7672	4.01684e-43	2.84885e-42	Pre-splicing RNA
chr1	151294465	-	83.6873	2.24083	0.157984	14.1839	1.15237e-45	8.80947e-45	Pre-splicing RNA
chr1	151303546	-	119.501	2.11035	0.166422	12.6807	7.56746e-37	4.38818e-36	Pre-splicing RNA
chr1	156743876	-	64.9751	1.28277	0.171998	7.45805	8.78155e-14	2.30533e-13	Pre-splicing RNA
chr1	185147211	-	66.4597	1.27726	0.172807	7.39124	1.45466e-13	3.78537e-13	Pre-splicing RNA
chr1	243199104	-	60.7324	1.39481	0.193095	7.22347	5.06758e-13	1.28983e-12	Pre-splicing RNA
chr10	80158007	-	36.5167	1.51848	0.14174	10.7131	8.83107e-27	3.69649e-26	Pre-splicing RNA
chr10	93698377	-	87.1124	1.49324	0.174887	8.53828	1.36239e-17	4.13003e-17	Pre-splicing RNA
chr11	95836268	-	57.9957	1.79206	0.165253	10.8444	2.12136e-27	9.0704e-27	Pre-splicing RNA
chr11	113747707	-	40.9086	2.2332	0.156808	14.2416	5.05833e-46	3.91114e-45	Pre-splicing RNA
chr12	15669433	-	29.1987	2.00203	0.193146	10.3654	3.56296e-25	1.41344e-24	Pre-splicing RNA
chr16	74623946	-	22.5691	1.01258	0.21175	4.78196	1.73593e-06	3.25609e-06	Pre-splicing RNA
chr17	35132408	-	75.5455	2.38295	0.161224	14.7804	1.96114e-49	1.68209e-48	Pre-splicing RNA
chr18	252610	-	49.0573	2.63349	0.143886	18.3026	7.88463e-75	1.46211e-73	Pre-splicing RNA
chr18	26039389	-	78.4158	1.86409	0.188568	9.88549	4.81216e-23	1.77007e-22	Pre-splicing RNA
chr19	5696326	-	130.245	3.68314	0.172256	21.3818	1.97253e-101	7.61953e-100	Pre-splicing RNA
chr19	5787637	-	82.3644	4.27962	0.145383	29.4368	1.85641e-190	6.57682e-188	Pre-splicing RNA
chr19	12657510	-	49.6471	1.32453	0.235594	5.62212	1.88631e-08	3.90434e-08	Pre-splicing RNA
chr19	13104967	-	51.4713	1.68885	0.147908	11.4182	3.39068e-30	1.58954e-29	Pre-splicing RNA
chr2	97585388	-	62.2431	2.97346	0.178469	16.6609	2.52139e-62	3.19895e-61	Pre-splicing RNA
chr20	45906274	-	84.0211	1.31559	0.229588	5.73022	1.003e-08	2.10569e-08	Pre-splicing RNA
chr20	64073934	-	56.5335	1.01213	0.188237	5.37688	7.57887e-08	1.52426e-07	Pre-splicing RNA
chr22	43172507	-	133.741	2.91338	0.145801	19.9819	7.91599e-89	2.1447e-87	Pre-splicing RNA
chr3	38125629	-	113.809	1.75192	0.180531	9.70424	2.8923e-22	1.03373e-21	Pre-splicing RNA
chr3	149055346	-	51.3383	1.04634	0.214016	4.88905	1.01325e-06	1.92296e-06	Pre-splicing RNA
chr3	179413578	-	36.3689	2.72706	0.188997	14.4291	3.39436e-47	2.72362e-46	Pre-splicing RNA
chr5	138513591	-	150.03	1.11917	0.16406	6.82173	8.99495e-12	2.17261e-11	Pre-splicing RNA
chr6	31354149	-	14.2114	1.5968	0.162601	9.82036	9.20158e-23	3.34921e-22	Pre-splicing RNA
chr7	73570883	-	58.7034	1.56815	0.178872	8.76688	1.83687e-18	5.74829e-18	Pre-splicing RNA
chr7	75061257	-	57.1081	1.06822	0.156665	6.81847	9.20144e-12	2.22133e-11	Pre-splicing RNA
chr8	144098784	-	61.9281	1.44424	0.208652	6.92178	4.46007e-12	1.09202e-11	Pre-splicing RNA
chr9	15486040	-	90.7153	2.23203	0.153644	14.5273	8.13487e-48	6.64053e-47	Pre-splicing RNA
chr1	32039518	+	271.289	1.78374	0.176042	10.1325	3.96485e-24	1.51581e-23	Pre-splicing RNA
chr11	65109842	+	69.8707	1.35095	0.184642	7.31661	2.54315e-13	6.5537e-13	Pre-splicing RNA
chr12	68726542	+	34.7245	1.11466	0.143236	7.78199	7.13924e-15	1.95447e-14	Pre-splicing RNA
chr14	76083599	+	37.4106	3.13912	0.214079	14.6633	1.10719e-48	9.29086e-48	Pre-splicing RNA
chr15	78588352	+	71.3099	1.92289	0.183156	10.4987	8.75981e-26	3.54804e-25	Pre-splicing RNA
chr17	39989762	+	77.9438	1.03595	0.128724	8.04786	8.4256e-16	2.3931e-15	Pre-splicing RNA
chr17	40301540	+	48.9544	2.34785	0.151896	15.457	6.76925e-54	6.62656e-53	Pre-splicing RNA
chr17	75231852	+	24.2799	2.4542	0.130801	18.7629	1.52021e-78	3.13125e-77	Pre-splicing RNA
chr2	32290558	+	65.0556	1.13155	0.17262	6.55517	5.55801e-11	1.29585e-10	Pre-splicing RNA
chr21	44313083	+	91.7132	1.14408	0.174093	6.57165	4.9761e-11	1.16309e-10	Pre-splicing RNA
chr22	19516528	+	155.255	2.42178	0.184166	13.15	1.70217e-39	1.07539e-38	Pre-splicing RNA
chr5	36177291	+	121.209	2.694	0.229781	11.7242	9.58329e-32	4.74496e-31	Pre-splicing RNA
chr7	35890670	+	71.9244	2.36594	0.156232	15.1437	8.33497e-52	7.64241e-51	Pre-splicing RNA
chr7	102425068	+	69.1757	1.09706	0.213009	5.15027	2.6011e-07	5.09121e-07	Pre-splicing RNA
chr1	32376283	-	256.989	2.43423	0.231034	10.5363	5.87946e-26	2.39446e-25	Pre-splicing RNA
chr12	112078729	-	59.2359	2.66162	0.156795	16.9752	1.25349e-64	1.71176e-63	Pre-splicing RNA
chr17	43018602	-	78.2655	2.18138	0.161337	13.5207	1.18103e-41	7.96904e-41	Pre-splicing RNA
chr19	12689420	-	116.437	2.30962	0.188023	12.2837	1.10829e-34	5.99932e-34	Pre-splicing RNA
chr20	63944418	-	87.5565	1.51088	0.167599	9.01484	1.97154e-19	6.39513e-19	Pre-splicing RNA
chr6	33287640	-	72.2952	1.96019	0.161213	12.159	5.13965e-34	2.727e-33	Pre-splicing RNA
chr6	79001907	-	43.563	3.26181	0.170409	19.141	1.15069e-81	2.58015e-80	Pre-splicing RNA
chr7	139035700	-	82.4406	1.01415	0.226143	4.48454	7.30701e-06	1.32057e-05	Pre-splicing RNA
chr9	108952252	-	38.8551	1.60827	0.15552	10.3412	4.58547e-25	1.81347e-24	Pre-splicing RNA
chr1	182872338	+	69.0185	2.24906	0.179034	12.5622	3.40851e-36	1.93903e-35	Pre-splicing RNA
chr1	185091589	+	173.47	1.91344	0.204794	9.34326	9.34146e-21	3.17606e-20	Pre-splicing RNA
chr1	231267707	+	126.292	3.22786	0.15029	21.4776	2.52179e-102	9.97959e-101	Pre-splicing RNA
chr10	42793898	+	77.998	2.71542	0.131131	20.7076	2.95539e-95	9.58479e-94	Pre-splicing RNA
chr10	68747434	+	144.438	1.31763	0.156853	8.40041	4.44936e-17	1.3242e-16	Pre-splicing RNA
chr11	65295574	+	34.9793	2.12928	0.142028	14.992	8.28471e-51	7.34644e-50	Pre-splicing RNA
chr11	108054775	+	23.7403	1.01134	0.197642	5.11705	3.10352e-07	6.04914e-07	Pre-splicing RNA
chr14	103338468	+	145.589	2.05507	0.139987	14.6805	8.59701e-49	7.23694e-48	Pre-splicing RNA
chr17	28341269	+	33.7394	1.3609	0.216118	6.29703	3.03395e-10	6.85329e-10	Pre-splicing RNA
chr2	9904966	+	53.8194	2.25314	0.207034	10.8829	1.39011e-27	5.98849e-27	Pre-splicing RNA
chr2	112646569	+	40.3718	2.19535	0.17322	12.6738	8.26167e-37	4.78552e-36	Pre-splicing RNA
chr2	162352362	+	49.2443	1.61068	0.180575	8.91973	4.67421e-19	1.49404e-18	Pre-splicing RNA
chr22	46289891	+	55.6857	2.12567	0.195718	10.8609	1.77067e-27	7.59452e-27	Pre-splicing RNA
chr8	98128442	+	41.7576	1.68218	0.186526	9.01844	1.90781e-19	6.19218e-19	Pre-splicing RNA
chr1	77965210	-	92.6848	3.93473	0.131665	29.8845	3.13045e-196	1.22578e-193	Pre-splicing RNA
chr10	102488163	-	109.833	1.28993	0.167629	7.69516	1.41312e-14	3.82304e-14	Pre-splicing RNA
chr12	14790507	-	44.2793	2.67605	0.127075	21.0589	1.89679e-98	6.71987e-97	Pre-splicing RNA
chr17	63824906	-	93.5143	3.05347	0.129921	23.5025	3.84853e-122	2.67092e-120	Pre-splicing RNA
chr18	218965	-	52.5569	1.54546	0.200125	7.72251	1.14059e-14	3.09655e-14	Pre-splicing RNA
chr2	55637593	-	47.5323	1.09401	0.178991	6.11208	9.8339e-10	2.1688e-09	Pre-splicing RNA
chr8	125037328	-	51.4173	1.56445	0.231391	6.76108	1.3697e-11	3.27809e-11	Pre-splicing RNA
chr9	120874029	-	77.661	1.39366	0.19209	7.25526	4.00895e-13	1.02481e-12	Pre-splicing RNA
chrX	136244721	-	43.9051	3.73768	0.185172	20.1849	1.32794e-90	3.7853e-89	Pre-splicing RNA
chrX	136244781	-	64.9076	2.77754	0.172983	16.0567	5.13315e-58	5.72557e-57	Pre-splicing RNA
chr1	62441603	+	57.2871	2.29908	0.17324	13.2711	3.40588e-40	2.19728e-39	Pre-splicing RNA
chr1	63648527	+	74.1212	3.7728	0.143938	26.2114	1.97124e-151	2.95679e-149	Pre-splicing RNA
chr1	169380505	+	132.552	1.17984	0.176614	6.68033	2.38401e-11	5.64966e-11	Pre-splicing RNA
chr1	220126800	+	65.8292	1.77159	0.159313	11.1202	1.00043e-28	4.47562e-28	Pre-splicing RNA
chr10	68963303	+	67.8059	2.07076	0.155696	13.3001	2.31234e-40	1.4996e-39	Pre-splicing RNA
chr10	92606381	+	51.5247	1.52631	0.163854	9.31504	1.2191e-20	4.12454e-20	Pre-splicing RNA
chr10	119904200	+	20.3094	1.303	0.192541	6.76743	1.31089e-11	3.13978e-11	Pre-splicing RNA
chr10	133420030	+	400.489	1.73454	0.165573	10.476	1.11377e-25	4.49994e-25	Pre-splicing RNA
chr11	134368773	+	42.7477	3.41617	0.209234	16.327	6.341e-60	7.51207e-59	Pre-splicing RNA
chr14	58318754	+	37.903	3.90798	0.19845	19.6925	2.50037e-86	6.3316e-85	Pre-splicing RNA
chr16	14871628	+	35.7643	1.26327	0.168497	7.49732	6.51351e-14	1.71792e-13	Pre-splicing RNA
chr16	46909878	+	65.8087	1.77725	0.184086	9.65442	4.70828e-22	1.67121e-21	Pre-splicing RNA
chr19	4254371	+	62.4187	2.35541	0.173781	13.5539	7.5134e-42	5.10392e-41	Pre-splicing RNA
chr19	40580568	+	59.9588	4.02518	0.145084	27.7439	2.0669e-169	4.36856e-167	Pre-splicing RNA
chr2	32702900	+	220.255	1.41764	0.185052	7.66075	1.84848e-14	4.97623e-14	Pre-splicing RNA
chr2	55522157	+	272.297	1.23011	0.204162	6.02515	1.68954e-09	3.67884e-09	Pre-splicing RNA
chr2	171727942	+	38.8448	1.36809	0.220955	6.19172	5.95112e-10	1.32608e-09	Pre-splicing RNA
chr21	37138642	+	48.4378	2.38586	0.175357	13.6058	3.70024e-42	2.5438e-41	Pre-splicing RNA
chr22	40408367	+	56.7073	2.16421	0.173648	12.4632	1.18478e-35	6.61553e-35	Pre-splicing RNA
chr3	38400906	+	100.763	1.76842	0.268512	6.58598	4.51888e-11	1.05782e-10	Pre-splicing RNA
chr5	65810091	+	28.7338	1.85814	0.196762	9.44362	3.60121e-21	1.24061e-20	Pre-splicing RNA
chr5	81312556	+	41.2874	1.29088	0.177749	7.26238	3.80344e-13	9.7327e-13	Pre-splicing RNA
chr7	35890719	+	76.0333	1.15351	0.16421	7.02455	2.1475e-12	5.31998e-12	Pre-splicing RNA
chr7	38207598	+	31.6386	1.23378	0.158797	7.76954	7.87713e-15	2.15235e-14	Pre-splicing RNA
chr7	90377600	+	49.9917	1.7844	0.184702	9.66097	4.41642e-22	1.56927e-21	Pre-splicing RNA
chr9	93107753	+	51.2824	3.08628	0.184334	16.7429	6.38236e-63	8.23794e-62	Pre-splicing RNA
chr1	21748207	-	58.5558	2.82847	0.186726	15.1478	7.83873e-52	7.19805e-51	Pre-splicing RNA
chr1	155235732	-	51.9169	2.06492	0.17184	12.0166	2.90858e-33	1.51007e-32	Pre-splicing RNA
chr10	27121441	-	37.5433	1.49916	0.151612	9.88811	4.68818e-23	1.72481e-22	Pre-splicing RNA
chr10	89228234	-	118.573	1.21937	0.162663	7.4963	6.56453e-14	1.73101e-13	Pre-splicing RNA
chr11	113739334	-	67.3476	3.38622	0.189081	17.9088	1.00675e-71	1.69842e-70	Pre-splicing RNA
chr13	23862337	-	62.126	1.51768	0.205835	7.3733	1.66454e-13	4.32035e-13	Pre-splicing RNA
chr13	72772790	-	59.7991	1.22563	0.179765	6.81796	9.23444e-12	2.22901e-11	Pre-splicing RNA
chr14	54981633	-	48.7899	1.28366	0.197888	6.4868	8.76802e-11	2.02748e-10	Pre-splicing RNA
chr14	54984795	-	57.3895	1.90166	0.178189	10.6721	1.37472e-26	5.71952e-26	Pre-splicing RNA
chr16	46595639	-	69.8668	2.44837	0.207098	11.8223	2.99431e-32	1.50622e-31	Pre-splicing RNA
chr19	618544	-	30.0029	2.02025	0.177624	11.3737	5.65162e-30	2.62793e-29	Pre-splicing RNA
chr19	2114257	-	45.3689	1.48763	0.212946	6.98595	2.82934e-12	6.98028e-12	Pre-splicing RNA
chr2	8908713	-	82.1615	4.61314	0.308936	14.9323	2.02998e-50	1.78097e-49	Pre-splicing RNA
chr2	37222484	-	67.8152	1.00049	0.186754	5.35725	8.44973e-08	1.69564e-07	Pre-splicing RNA
chr2	135862636	-	48.8823	1.72965	0.135155	12.7975	1.69336e-37	1.00161e-36	Pre-splicing RNA
chr20	35680835	-	83.2372	1.09785	0.19413	5.65524	1.55625e-08	3.23648e-08	Pre-splicing RNA
chr20	46062872	-	262.532	2.369	0.249	9.51409	1.83309e-21	6.37222e-21	Pre-splicing RNA
chr3	9789590	-	66.1422	2.0626	0.196814	10.4799	1.0685e-25	4.31985e-25	Pre-splicing RNA
chr3	141978593	-	46.4363	1.00482	0.18463	5.44233	5.25882e-08	1.06531e-07	Pre-splicing RNA
chr4	1822208	-	57.5106	3.53755	0.167494	21.1204	5.16777e-99	1.86095e-97	Pre-splicing RNA
chr7	6040961	-	126.623	1.92799	0.161003	11.9749	4.811e-33	2.48148e-32	Pre-splicing RNA
chr8	98105961	-	48.2903	1.0265	0.175754	5.84056	5.20271e-09	1.10864e-08	Pre-splicing RNA
chr9	35711007	-	48.4023	2.83296	0.211821	13.3743	8.54418e-41	5.62142e-40	Pre-splicing RNA
chr1	100268159	+	147.6	1.68364	0.144414	11.6585	2.07733e-31	1.0165e-30	Pre-splicing RNA
chr1	201854667	+	57.3119	1.82891	0.159908	11.4373	2.72229e-30	1.27991e-29	Pre-splicing RNA
chr1	201857116	+	40.936	1.6026	0.160704	9.97235	2.01401e-23	7.51973e-23	Pre-splicing RNA
chr10	13209094	+	126.55	1.68948	0.212217	7.9611	1.7052e-15	4.79092e-15	Pre-splicing RNA
chr12	64434585	+	31.5034	1.21754	0.161436	7.54193	4.63075e-14	1.22744e-13	Pre-splicing RNA
chr14	89971256	+	73.1152	1.75935	0.18937	9.29055	1.53489e-20	5.17506e-20	Pre-splicing RNA
chr15	66532312	+	44.826	1.38576	0.176891	7.83398	4.7265e-15	1.30315e-14	Pre-splicing RNA
chr2	47478406	+	30.9666	2.088	0.149765	13.9418	3.52855e-44	2.58637e-43	Pre-splicing RNA
chr2	151414824	+	25.6805	1.42268	0.186393	7.6327	2.29887e-14	6.16596e-14	Pre-splicing RNA
chr2	207567470	+	61.1851	3.61751	0.209455	17.2711	7.76348e-67	1.13788e-65	Pre-splicing RNA
chr20	21344112	+	54.2063	2.25609	0.154089	14.6415	1.52741e-48	1.27681e-47	Pre-splicing RNA
chr20	21346448	+	67.0199	2.73203	0.160529	17.019	5.94183e-65	8.20149e-64	Pre-splicing RNA
chr22	46272348	+	33.9677	2.6417	0.161057	16.4023	1.84187e-60	2.21591e-59	Pre-splicing RNA
chr3	32725572	+	33.9578	2.64434	0.165965	15.9332	3.73031e-57	4.0515e-56	Pre-splicing RNA
chr8	42357215	+	56.0167	1.08738	0.195126	5.5727	2.50824e-08	5.16376e-08	Pre-splicing RNA
chr9	128995385	+	34.5307	2.84454	0.15915	17.8733	1.90302e-71	3.19019e-70	Pre-splicing RNA
chr1	29216129	-	374.995	1.4361	0.180633	7.95036	1.85964e-15	5.21696e-15	Pre-splicing RNA
chr1	151344764	-	65.2544	2.83792	0.205566	13.8054	2.36499e-43	1.69053e-42	Pre-splicing RNA
chr1	229464837	-	37.2263	1.65831	0.147667	11.2301	2.90141e-29	1.31975e-28	Pre-splicing RNA
chr12	48671833	-	89.2757	1.37531	0.156373	8.79506	1.42978e-18	4.48906e-18	Pre-splicing RNA
chr14	20447946	-	71.0678	1.26434	0.158513	7.97626	1.50839e-15	4.24728e-15	Pre-splicing RNA
chr16	19507775	-	124.427	1.11795	0.164169	6.80974	9.77785e-12	2.3562e-11	Pre-splicing RNA
chr16	19510842	-	137.181	1.83027	0.177544	10.3088	6.42979e-25	2.52781e-24	Pre-splicing RNA
chr16	19510844	-	137.849	1.86989	0.176319	10.6051	2.82076e-26	1.16163e-25	Pre-splicing RNA
chr17	41898734	-	86.4418	1.37748	0.174326	7.90177	2.7496e-15	7.66102e-15	Pre-splicing RNA
chr17	44435068	-	106.596	1.29335	0.207617	6.22951	4.67889e-10	1.0478e-09	Pre-splicing RNA
chr17	82415498	-	38.1633	1.19186	0.180893	6.58875	4.4353e-11	1.03891e-10	Pre-splicing RNA
chr18	26032449	-	120.779	1.09132	0.223393	4.88521	1.03319e-06	1.9602e-06	Pre-splicing RNA
chr2	27207660	-	28.7197	1.33386	0.196704	6.78104	1.19315e-11	2.86347e-11	Pre-splicing RNA
chr20	10407722	-	100.086	2.27124	0.19211	11.8226	2.98385e-32	1.50137e-31	Pre-splicing RNA
chr20	35696414	-	57.7754	1.13476	0.192562	5.89293	3.79412e-09	8.13849e-09	Pre-splicing RNA
chr6	31780927	-	50.2296	2.10416	0.167597	12.5549	3.73602e-36	2.12145e-35	Pre-splicing RNA
chr1	92324366	+	116.067	1.4093	0.237448	5.93522	2.93453e-09	6.32382e-09	Pre-splicing RNA
chr1	155612202	+	107.093	1.09344	0.179571	6.08919	1.13487e-09	2.49385e-09	Pre-splicing RNA
chr1	161853237	+	48.1463	1.60375	0.180561	8.88203	6.56483e-19	2.08872e-18	Pre-splicing RNA
chr1	171524851	+	62.5948	2.62207	0.150622	17.4083	7.13163e-68	1.08061e-66	Pre-splicing RNA
chr1	193082578	+	93.1006	1.72589	0.148197	11.646	2.40534e-31	1.17423e-30	Pre-splicing RNA
chr10	100348283	+	66.9951	1.09195	0.171667	6.36089	2.00583e-10	4.5706e-10	Pre-splicing RNA
chr10	100360812	+	89.0414	1.12751	0.210716	5.35086	8.75385e-08	1.7545e-07	Pre-splicing RNA
chr11	13727673	+	38.1471	1.39108	0.180593	7.70283	1.33085e-14	3.60412e-14	Pre-splicing RNA
chr11	19165131	+	38.2308	1.08841	0.200875	5.41837	6.01442e-08	1.21546e-07	Pre-splicing RNA
chr12	95494202	+	48.9797	1.39752	0.162497	8.60027	7.95321e-18	2.43279e-17	Pre-splicing RNA
chr12	95512876	+	55.6283	1.19822	0.132836	9.02024	1.8767e-19	6.0928e-19	Pre-splicing RNA
chr12	112142288	+	74.423	2.38434	0.186226	12.8034	1.56831e-37	9.29121e-37	Pre-splicing RNA
chr14	30650568	+	80.806	1.10492	0.155308	7.11435	1.12441e-12	2.82252e-12	Pre-splicing RNA
chr14	35028141	+	29.499	2.38456	0.149604	15.9392	3.38794e-57	3.68611e-56	Pre-splicing RNA
chr14	35833057	+	31.1822	1.61644	0.206969	7.81007	5.71544e-15	1.57046e-14	Pre-splicing RNA
chr14	89984660	+	53.2975	1.11709	0.190498	5.86405	4.51716e-09	9.66156e-09	Pre-splicing RNA
chr14	103534657	+	49.9269	2.77817	0.172935	16.0648	4.50249e-58	5.02967e-57	Pre-splicing RNA
chr19	7642313	+	50.8357	2.66262	0.186207	14.2993	2.21099e-46	1.73005e-45	Pre-splicing RNA
chr19	10683767	+	67.3527	2.95503	0.168269	17.5613	4.8721e-69	7.63105e-68	Pre-splicing RNA
chr19	17424038	+	34.7937	1.15282	0.133396	8.64209	5.51928e-18	1.69918e-17	Pre-splicing RNA
chr19	50402669	+	57.659	2.57365	0.146336	17.5872	3.08614e-69	4.85829e-68	Pre-splicing RNA
chr20	56397351	+	55.8744	1.39642	0.158655	8.80163	1.34841e-18	4.23681e-18	Pre-splicing RNA
chr21	33432308	+	154.088	1.2615	0.187355	6.73323	1.65939e-11	3.95817e-11	Pre-splicing RNA
chr21	36416288	+	163.863	1.3627	0.224312	6.07502	1.23973e-09	2.71903e-09	Pre-splicing RNA
chr6	106652472	+	62.968	1.89583	0.189928	9.98183	1.83056e-23	6.84645e-23	Pre-splicing RNA
chr7	74732628	+	40.5959	1.42058	0.146082	9.72454	2.36967e-22	8.49141e-22	Pre-splicing RNA
chr7	152113395	+	67.8413	1.04269	0.213696	4.87933	1.06449e-06	2.01845e-06	Pre-splicing RNA
chr8	144509886	+	61.4107	1.1836	0.204228	5.79547	6.81303e-09	1.44352e-08	Pre-splicing RNA
chr9	85958575	+	49.0727	1.46356	0.18007	8.12773	4.37397e-16	1.25643e-15	Pre-splicing RNA
chr9	113286714	+	68.6879	1.81091	0.171124	10.5824	3.59517e-26	1.47531e-25	Pre-splicing RNA
chr1	1312234	-	73.1206	4.39495	0.153776	28.5802	1.18333e-179	3.07822e-177	Pre-splicing RNA
chr1	3845290	-	87.2699	1.72509	0.253779	6.79761	1.06367e-11	2.55885e-11	Pre-splicing RNA
chr1	6653929	-	186.308	1.19868	0.204521	5.86094	4.60251e-09	9.83845e-09	Pre-splicing RNA
chr10	119849538	-	87.628	1.45958	0.173563	8.40955	4.11582e-17	1.22621e-16	Pre-splicing RNA
chr11	18006688	-	43.7262	1.40206	0.176785	7.93091	2.17554e-15	6.08344e-15	Pre-splicing RNA
chr11	61309069	-	45.7331	3.04446	0.146094	20.8391	1.91546e-96	6.44825e-95	Pre-splicing RNA
chr11	72307248	-	46.5117	1.87714	0.158996	11.8062	3.62578e-32	1.81871e-31	Pre-splicing RNA
chr12	111655602	-	37.5384	2.13439	0.195407	10.9228	8.96927e-28	3.88686e-27	Pre-splicing RNA
chr12	111665693	-	147.384	1.8873	0.228202	8.27032	1.33595e-16	3.90846e-16	Pre-splicing RNA
chr14	24185229	-	96.924	1.42605	0.153937	9.26388	1.97138e-20	6.62451e-20	Pre-splicing RNA
chr14	94060517	-	35.9452	1.29828	0.15234	8.52221	1.56531e-17	4.73248e-17	Pre-splicing RNA
chr15	82875318	-	150.801	1.5302	0.214483	7.13434	9.72491e-13	2.44712e-12	Pre-splicing RNA
chr17	1662049	-	30.8601	1.31645	0.195741	6.72545	1.75054e-11	4.17264e-11	Pre-splicing RNA
chr17	44860466	-	96.5739	1.47294	0.128707	11.4442	2.51476e-30	1.18428e-29	Pre-splicing RNA
chr17	63821061	-	38.0911	2.44112	0.136966	17.8228	4.69905e-71	7.77926e-70	Pre-splicing RNA
chr18	63338873	-	43.9011	1.75058	0.200953	8.71142	3.001e-18	9.32304e-18	Pre-splicing RNA
chr19	6733618	-	96.0644	2.36391	0.179902	13.14	1.94286e-39	1.22475e-38	Pre-splicing RNA
chr19	38305416	-	40.2379	2.67526	0.125553	21.3078	9.60168e-101	3.64462e-99	Pre-splicing RNA
chr2	97084020	-	46.8415	3.39836	0.200315	16.9651	1.48955e-64	2.02373e-63	Pre-splicing RNA
chr2	106096757	-	76.461	1.80402	0.165016	10.9324	8.07204e-28	3.50212e-27	Pre-splicing RNA
chr2	106125637	-	49.3639	1.91962	0.19295	9.94879	2.5526e-23	9.49352e-23	Pre-splicing RNA
chr2	208242088	-	63.5665	1.79865	0.172128	10.4495	1.47367e-25	5.93022e-25	Pre-splicing RNA
chr22	50504889	-	42.2389	1.54404	0.173128	8.9185	4.72626e-19	1.51029e-18	Pre-splicing RNA
chr3	121788297	-	271.106	1.46729	0.21874	6.70792	1.97412e-11	4.69505e-11	Pre-splicing RNA
chr4	83279061	-	431.781	2.68137	0.188471	14.2269	6.23684e-46	4.80639e-45	Pre-splicing RNA
chr5	6625656	-	78.9206	1.73329	0.147148	11.7792	4.9956e-32	2.49605e-31	Pre-splicing RNA
chr5	146144294	-	65.3593	2.66918	0.161588	16.5184	2.70518e-61	3.33432e-60	Pre-splicing RNA
chr5	154924511	-	45.3844	1.70387	0.220112	7.74092	9.86978e-15	2.68617e-14	Pre-splicing RNA
chr5	154935981	-	45.8801	1.15132	0.222757	5.16851	2.35968e-07	4.62693e-07	Pre-splicing RNA
chr6	562791	-	50.6484	2.4735	0.183149	13.5054	1.45369e-41	9.78037e-41	Pre-splicing RNA
chr6	33264387	-	57.5803	1.66576	0.231012	7.21073	5.56528e-13	1.41428e-12	Pre-splicing RNA
chr6	33287979	-	48.3459	1.16624	0.167453	6.96456	3.29429e-12	8.10157e-12	Pre-splicing RNA
chr6	79042899	-	130.55	1.50028	0.222091	6.75526	1.42583e-11	3.4087e-11	Pre-splicing RNA
chr6	99408170	-	51.0206	3.76085	0.135339	27.7884	5.98491e-170	1.27219e-167	Pre-splicing RNA
chr7	75070708	-	48.5267	1.23034	0.158158	7.77916	7.30101e-15	1.99801e-14	Pre-splicing RNA
chr8	47935026	-	49.1135	2.36125	0.159371	14.8161	1.15292e-49	9.93459e-49	Pre-splicing RNA
chrX	123631762	-	29.5464	2.14949	0.162793	13.2038	8.34419e-40	5.32137e-39	Pre-splicing RNA
chrX	123696812	-	22.8292	1.86689	0.163368	11.4275	3.0465e-30	1.43089e-29	Pre-splicing RNA
chrX	152828553	-	42.921	3.49417	0.119133	29.3299	4.30818e-189	1.48389e-186	Pre-splicing RNA
chrX	153787560	-	99.7577	3.03743	0.127001	23.9165	2.06297e-126	1.56934e-124	Pre-splicing RNA
chr10	38016996	+	146.088	1.68045	0.183955	9.13514	6.53209e-20	2.15548e-19	Pre-splicing RNA
chr10	99755745	+	114.163	1.03182	0.198483	5.19851	2.00897e-07	3.95155e-07	Pre-splicing RNA
chr10	103405988	+	76.4157	1.2102	0.168785	7.17006	7.49643e-13	1.89314e-12	Pre-splicing RNA
chr10	103406017	+	85.5592	2.36253	0.150694	15.6777	2.1492e-55	2.21034e-54	Pre-splicing RNA
chr10	133420141	+	76.0222	2.14265	0.134929	15.8798	8.75166e-57	9.38464e-56	Pre-splicing RNA
chr11	130135597	+	127.775	2.79214	0.145185	19.2316	2.01211e-82	4.61743e-81	Pre-splicing RNA
chr12	49489548	+	40.5618	1.38626	0.191318	7.24588	4.29654e-13	1.09681e-12	Pre-splicing RNA
chr12	71921410	+	36.6811	1.33952	0.175021	7.6535	1.95579e-14	5.25941e-14	Pre-splicing RNA
chr12	71923035	+	43.3512	2.38306	0.172843	13.7874	3.03443e-43	2.15952e-42	Pre-splicing RNA
chr12	104325392	+	38.8252	1.71039	0.148057	11.5522	7.1931e-31	3.45527e-30	Pre-splicing RNA
chr12	104334322	+	48.9595	1.16963	0.18361	6.37018	1.88812e-10	4.30526e-10	Pre-splicing RNA
chr15	83565147	+	62.7636	1.22014	0.253306	4.81687	1.45825e-06	2.74479e-06	Pre-splicing RNA
chr16	16256121	+	56.8416	1.94386	0.182955	10.6248	2.28549e-26	9.44854e-26	Pre-splicing RNA
chr2	24816794	+	36.3352	2.00103	0.212744	9.40582	5.16253e-21	1.77029e-20	Pre-splicing RNA
chr2	206770157	+	156.119	1.07588	0.189642	5.67323	1.40133e-08	2.92084e-08	Pre-splicing RNA
chr3	57849765	+	35.8175	1.08864	0.25028	4.34969	1.36329e-05	2.4239e-05	Pre-splicing RNA
chr4	118691985	+	37.2339	1.84369	0.14999	12.2921	9.9926e-35	5.41622e-34	Pre-splicing RNA
chr4	141229653	+	65.1723	2.52626	0.131488	19.2128	2.8906e-82	6.60895e-81	Pre-splicing RNA
chr4	143526340	+	71.6955	1.32628	0.153058	8.66522	4.50655e-18	1.39201e-17	Pre-splicing RNA
chr5	69269285	+	117.694	1.31101	0.186207	7.04063	1.91378e-12	4.75207e-12	Pre-splicing RNA
chr5	146223495	+	45.298	1.09555	0.185056	5.9201	3.21751e-09	6.922e-09	Pre-splicing RNA
chr6	44422694	+	109.44	1.69847	0.167053	10.1672	2.77699e-24	1.06727e-23	Pre-splicing RNA
chr7	2371787	+	144.239	1.22976	0.180705	6.80536	1.008e-11	2.42806e-11	Pre-splicing RNA
chr7	35890790	+	60.0485	2.25676	0.202402	11.1499	7.17123e-29	3.2206e-28	Pre-splicing RNA
chr9	130476873	+	40.8727	1.42657	0.262586	5.43278	5.54829e-08	1.12285e-07	Pre-splicing RNA
chr1	42754983	-	99.4448	1.79387	0.157556	11.3856	4.93086e-30	2.29796e-29	Pre-splicing RNA
chr1	185123860	-	33.7112	2.0767	0.217025	9.56896	1.07991e-21	3.78691e-21	Pre-splicing RNA
chr10	109868651	-	59.0709	1.9245	0.166522	11.5571	6.80007e-31	3.26816e-30	Pre-splicing RNA
chr10	119859142	-	73.7087	1.75408	0.174447	10.0551	8.72063e-24	3.29707e-23	Pre-splicing RNA
chr11	47821790	-	144.239	1.29563	0.194023	6.67768	2.42754e-11	5.75136e-11	Pre-splicing RNA
chr11	95836263	-	58.5018	1.01034	0.181429	5.56882	2.56463e-08	5.27781e-08	Pre-splicing RNA
chr14	20298849	-	74.113	1.096	0.169831	6.45348	1.09312e-10	2.51986e-10	Pre-splicing RNA
chr16	23488698	-	72.7129	2.38468	0.148487	16.0599	4.87343e-58	5.43914e-57	Pre-splicing RNA
chr2	17716190	-	28.8098	1.11893	0.181088	6.1789	6.45478e-10	1.43564e-09	Pre-splicing RNA
chr2	38314623	-	58.5131	2.59145	0.20761	12.4823	9.3281e-36	5.22663e-35	Pre-splicing RNA
chr2	68138754	-	43.6648	1.27821	0.222345	5.74877	8.98953e-09	1.89227e-08	Pre-splicing RNA
chr2	73229510	-	76.2087	1.33594	0.186523	7.16235	7.9303e-13	2.00108e-12	Pre-splicing RNA
chr20	10413807	-	32.749	1.48733	0.12492	11.9062	1.09817e-32	5.60753e-32	Pre-splicing RNA
chr20	35724683	-	82.0165	1.28001	0.136071	9.40697	5.10648e-21	1.75139e-20	Pre-splicing RNA
chr20	46062787	-	103.741	1.04231	0.271245	3.84267	0.000121704	0.000203638	Pre-splicing RNA
chr21	42853698	-	53.3653	1.23418	0.156371	7.89264	2.95858e-15	8.23096e-15	Pre-splicing RNA
chr5	74740014	-	31.4929	2.50498	0.200685	12.4821	9.34884e-36	5.23668e-35	Pre-splicing RNA
chr6	105368926	-	58.3503	2.42222	0.1819	13.3162	1.86351e-40	1.21318e-39	Pre-splicing RNA
chr7	21904213	-	43.3255	1.37038	0.191855	7.14278	9.14612e-13	2.30287e-12	Pre-splicing RNA
chr8	24954183	-	104.797	1.93601	0.251064	7.71124	1.24601e-14	3.37782e-14	Pre-splicing RNA
chr8	143318071	-	126.88	1.10995	0.2178	5.09619	3.46553e-07	6.73851e-07	Pre-splicing RNA
chr9	76388637	-	50.7076	2.00716	0.165965	12.0939	1.13776e-33	5.96865e-33	Pre-splicing RNA
chr9	97687226	-	35.5623	1.6272	0.187735	8.66755	4.41532e-18	1.36462e-17	Pre-splicing RNA
chrX	136244736	-	56.0655	2.607	0.175054	14.8925	3.6856e-50	3.21531e-49	Pre-splicing RNA
chr1	93134123	+	125.948	1.74069	0.171007	10.1791	2.45944e-24	9.46795e-24	Pre-splicing RNA
chr1	171535484	+	68.3145	2.05249	0.227282	9.03058	1.70765e-19	5.55464e-19	Pre-splicing RNA
chr10	68963378	+	71.3588	1.46908	0.175476	8.37193	5.66804e-17	1.68031e-16	Pre-splicing RNA
chr12	111803943	+	62.5796	2.25557	0.170368	13.2394	5.19616e-40	3.33492e-39	Pre-splicing RNA
chr12	121743727	+	84.6164	2.20608	0.22455	9.82442	8.83834e-23	3.21826e-22	Pre-splicing RNA
chr13	99543893	+	67.6504	1.09288	0.158071	6.91385	4.71678e-12	1.15396e-11	Pre-splicing RNA
chr17	78206949	+	158.176	4.63105	0.223634	20.7082	2.92275e-95	9.48721e-94	Pre-splicing RNA
chr19	13757436	+	55.3365	2.91523	0.192239	15.1646	6.06577e-52	5.58516e-51	Pre-splicing RNA
chr2	86116537	+	40.1638	2.62388	0.148562	17.6618	8.25533e-70	1.31855e-68	Pre-splicing RNA
chr4	118704047	+	45.7474	2.56195	0.251244	10.1971	2.04303e-24	7.8845e-24	Pre-splicing RNA
chr5	69167987	+	138.492	3.41083	0.138291	24.664	2.60217e-134	2.55404e-132	Pre-splicing RNA
chr6	106652500	+	71.3806	1.10042	0.192016	5.73088	9.99089e-09	2.09771e-08	Pre-splicing RNA
chr6	109443078	+	62.8035	1.8107	0.278545	6.50057	8.00163e-11	1.85384e-10	Pre-splicing RNA
chr6	138785322	+	287.345	3.97952	0.169559	23.4698	8.29895e-122	5.65408e-120	Pre-splicing RNA
chr8	144510008	+	216.026	1.45074	0.209423	6.92731	4.28912e-12	1.05085e-11	Pre-splicing RNA
chr1	88857470	-	43.943	1.25752	0.161157	7.80309	6.04098e-15	1.65881e-14	Pre-splicing RNA
chr11	47835665	-	200.992	1.57229	0.191239	8.22161	2.00791e-16	5.82942e-16	Pre-splicing RNA
chr15	74838156	-	71.5179	1.40903	0.166837	8.44551	3.0272e-17	9.0485e-17	Pre-splicing RNA
chr17	41811247	-	154.482	2.08433	0.201981	10.3194	5.75608e-25	2.2687e-24	Pre-splicing RNA
chr19	10159917	-	43.6076	2.65801	0.208839	12.7275	4.15822e-37	2.4321e-36	Pre-splicing RNA
chr3	139368188	-	46.9134	1.80103	0.142343	12.6528	1.08024e-36	6.23877e-36	Pre-splicing RNA
chr9	26913881	-	25.5732	2.01271	0.229207	8.78119	1.61752e-18	5.07336e-18	Pre-splicing RNA
chr9	93122090	-	38.08	1.6736	0.185114	9.04089	1.55408e-19	5.06087e-19	Pre-splicing RNA
chr1	150352972	+	38.3667	1.01718	0.164766	6.17352	6.6785e-10	1.48434e-09	Pre-splicing RNA
chr10	102727070	+	29.034	1.33672	0.180396	7.40992	1.26378e-13	3.29672e-13	Pre-splicing RNA
chr20	43623902	+	103.348	1.03972	0.195076	5.3298	9.83186e-08	1.96558e-07	Pre-splicing RNA
chr21	29038348	+	64.1251	1.5885	0.181421	8.75589	2.02501e-18	6.32957e-18	Pre-splicing RNA
chr21	36402787	+	241.194	1.49841	0.17697	8.46701	2.51773e-17	7.53962e-17	Pre-splicing RNA
chr21	44325174	+	165.743	1.47596	0.18541	7.96053	1.71305e-15	4.8126e-15	Pre-splicing RNA
chr3	45458873	+	49.7424	2.74007	0.229299	11.9498	6.50989e-33	3.34246e-32	Pre-splicing RNA
chr4	82447969	+	50.528	2.1168	0.185305	11.4233	3.19757e-30	1.50052e-29	Pre-splicing RNA
chr6	31624317	+	49.6593	1.00832	0.184415	5.46768	4.55956e-08	9.27293e-08	Pre-splicing RNA
chr8	38114938	+	31.2602	1.77386	0.170433	10.408	2.28055e-25	9.11412e-25	Pre-splicing RNA
chr8	38128876	+	31.1514	1.30213	0.191474	6.80054	1.04225e-11	2.50829e-11	Pre-splicing RNA
chrX	47169474	+	54.6703	3.04556	0.252543	12.0596	1.72723e-33	9.01764e-33	Pre-splicing RNA
chr1	20773489	-	87.1952	1.3786	0.201263	6.84976	7.39743e-12	1.79327e-11	Pre-splicing RNA
chr1	26897636	-	40.6732	3.11307	0.188202	16.5411	1.85657e-61	2.29672e-60	Pre-splicing RNA
chr1	151307708	-	69.5432	1.98996	0.192164	10.3555	3.94969e-25	1.56502e-24	Pre-splicing RNA
chr10	26768856	-	49.8606	1.81306	0.196744	9.21532	3.10345e-20	1.03501e-19	Pre-splicing RNA
chr10	133298070	-	67.362	1.17217	0.184379	6.35743	2.05161e-10	4.67119e-10	Pre-splicing RNA
chr12	113161360	-	45.2064	2.02967	0.186467	10.8849	1.36071e-27	5.86524e-27	Pre-splicing RNA
chr13	44979927	-	42.467	1.80212	0.198316	9.08714	1.01681e-19	3.33167e-19	Pre-splicing RNA
chr17	15978084	-	75.8323	1.73436	0.238196	7.28122	3.30814e-13	8.48276e-13	Pre-splicing RNA
chr2	95109966	-	51.7451	1.15927	0.124663	9.29916	1.41558e-20	4.77755e-20	Pre-splicing RNA
chr20	49119999	-	48.7524	2.44199	0.156498	15.604	6.84252e-55	6.90171e-54	Pre-splicing RNA
chr3	141978586	-	43.4695	1.20185	0.187799	6.39967	1.55714e-10	3.56258e-10	Pre-splicing RNA
chr4	82857129	-	55.1339	2.26806	0.171809	13.201	8.65335e-40	5.51569e-39	Pre-splicing RNA
chr1	161863204	+	245.611	3.88562	0.269933	14.3948	5.57961e-47	4.45112e-46	Pre-splicing RNA
chr10	110881526	+	74.3172	2.53634	0.152258	16.6582	2.63898e-62	3.34016e-61	Pre-splicing RNA
chr11	134364359	+	67.3453	3.0255	0.218171	13.8675	9.9634e-44	7.19667e-43	Pre-splicing RNA
chr16	46906897	+	156.519	1.04838	0.203228	5.15863	2.48765e-07	4.87479e-07	Pre-splicing RNA
chr16	58518404	+	45.9486	1.29895	0.240566	5.39955	6.68093e-08	1.34716e-07	Pre-splicing RNA
chr17	34990973	+	48.5228	1.11646	0.240251	4.64704	3.3673e-06	6.20869e-06	Pre-splicing RNA
chr19	34445110	+	56.8145	1.26741	0.190954	6.63723	3.19633e-11	7.53297e-11	Pre-splicing RNA
chr2	73225648	+	73.3533	1.96523	0.198032	9.92381	3.27989e-23	1.21462e-22	Pre-splicing RNA
chr2	182755069	+	71.2833	1.42434	0.183192	7.7751	7.5386e-15	2.06197e-14	Pre-splicing RNA
chr3	50257531	+	62.7827	1.37725	0.200167	6.88049	5.96463e-12	1.45275e-11	Pre-splicing RNA
chr3	127661061	+	58.8817	1.26313	0.174529	7.23738	4.57425e-13	1.16586e-12	Pre-splicing RNA
chr3	196722465	+	63.5487	1.30595	0.229687	5.68579	1.30213e-08	2.71821e-08	Pre-splicing RNA
chr4	56488005	+	40.9437	2.01005	0.141329	14.2225	6.64794e-46	5.12108e-45	Pre-splicing RNA
chr4	189952250	+	21.3603	1.9336	0.176921	10.9292	8.3598e-28	3.62528e-27	Pre-splicing RNA
chr4	189952280	+	16.9032	1.98869	0.183881	10.8151	2.91898e-27	1.2418e-26	Pre-splicing RNA
chr6	3012547	+	426.719	2.0913	0.201418	10.3829	2.96729e-25	1.18092e-24	Pre-splicing RNA
chr7	99388075	+	96.7498	1.32065	0.190866	6.91925	4.54034e-12	1.11145e-11	Pre-splicing RNA
chr7	120967968	+	43.6225	2.65877	0.168028	15.8234	2.14623e-56	2.27433e-55	Pre-splicing RNA
chr9	128492711	+	53.4323	2.24522	0.17713	12.6755	8.08345e-37	4.68447e-36	Pre-splicing RNA
chrX	152850278	+	63.6242	2.32482	0.134287	17.3123	3.80051e-67	5.61904e-66	Pre-splicing RNA
chr1	3845319	-	69.847	2.21439	0.222258	9.96315	2.20957e-23	8.2375e-23	Pre-splicing RNA
chr1	26282935	-	120.067	1.51003	0.184197	8.1979	2.44631e-16	7.07897e-16	Pre-splicing RNA
chr1	167546154	-	41.8627	1.60057	0.173087	9.24721	2.30432e-20	7.72515e-20	Pre-splicing RNA
chr11	47835719	-	159.562	1.21723	0.182563	6.66747	2.60259e-11	6.1606e-11	Pre-splicing RNA
chr13	23864163	-	49.5714	1.54327	0.210273	7.33935	2.14639e-13	5.54547e-13	Pre-splicing RNA
chr13	48037889	-	66.0442	4.43193	0.162283	27.3098	3.24097e-164	6.3453e-162	Pre-splicing RNA
chr13	48081696	-	135.625	1.00466	0.143919	6.98075	2.93617e-12	7.2352e-12	Pre-splicing RNA
chr17	35133348	-	56.8626	2.07165	0.178462	11.6084	3.73583e-31	1.81067e-30	Pre-splicing RNA
chr17	36532603	-	80.1318	1.03516	0.199541	5.18772	2.12884e-07	4.18246e-07	Pre-splicing RNA
chr19	40458434	-	63.5507	2.86803	0.17421	16.4631	6.75745e-61	8.23895e-60	Pre-splicing RNA
chr2	55252614	-	41.0562	3.32857	0.174806	19.0415	7.73059e-81	1.69658e-79	Pre-splicing RNA
chr3	15564639	-	57.0527	1.26078	0.166706	7.56289	3.94215e-14	1.04791e-13	Pre-splicing RNA
chr6	31691587	-	42.6712	2.06471	0.176589	11.6922	1.39781e-31	6.88705e-31	Pre-splicing RNA
chr6	33288208	-	31.8814	1.26065	0.159587	7.89945	2.80145e-15	7.80082e-15	Pre-splicing RNA
chr9	35744624	-	77.8654	1.18897	0.269677	4.40887	1.03911e-05	1.86113e-05	Pre-splicing RNA
chr9	135945910	-	228.411	1.5956	0.186562	8.55265	1.20297e-17	3.6533e-17	Pre-splicing RNA
chrX	152828661	-	54.8669	1.16136	0.145458	7.98413	1.41515e-15	3.98805e-15	Pre-splicing RNA
chr1	94506609	+	44.7607	1.13974	0.196151	5.81051	6.22811e-09	1.32207e-08	Pre-splicing RNA
chr1	108794844	+	35.9447	1.3108	0.185853	7.05285	1.75285e-12	4.35886e-12	Pre-splicing RNA
chr10	5909162	+	73.5346	1.94056	0.190051	10.2107	1.77515e-24	6.86351e-24	Pre-splicing RNA
chr10	119117525	+	31.9563	1.3721	0.213373	6.43049	1.27197e-10	2.92272e-10	Pre-splicing RNA
chr2	32787056	+	51.8989	1.45912	0.211099	6.91203	4.77771e-12	1.16848e-11	Pre-splicing RNA
chr3	49681964	+	82.0607	1.8256	0.186603	9.78334	1.3276e-22	4.8003e-22	Pre-splicing RNA
chr1	186332250	-	37.8115	2.31367	0.173184	13.3596	1.04151e-40	6.83058e-40	Pre-splicing RNA
chr1	228101190	-	176.953	1.28818	0.140415	9.17408	4.55435e-20	1.51104e-19	Pre-splicing RNA
chr17	18038919	-	110.048	1.0149	0.163683	6.20042	5.63129e-10	1.25647e-09	Pre-splicing RNA
chr20	44206986	-	240.321	1.41474	0.137207	10.3109	6.28844e-25	2.47355e-24	Pre-splicing RNA
chr11	10770598	+	37.3694	1.49294	0.171199	8.72049	2.76989e-18	8.6137e-18	Pre-splicing RNA
chr11	134149151	+	134.049	1.27744	0.212885	6.00062	1.96566e-09	4.26832e-09	Pre-splicing RNA
chr12	3040184	+	84.5531	1.14062	0.196251	5.81204	6.17151e-09	1.31028e-08	Pre-splicing RNA
chr14	103673404	+	63.806	1.24177	0.183119	6.78124	1.19153e-11	2.85977e-11	Pre-splicing RNA
chr16	31130022	+	46.7946	1.25448	0.206597	6.07211	1.2624e-09	2.76774e-09	Pre-splicing RNA
chr17	21300642	+	121.17	2.07312	0.164539	12.5996	2.12293e-36	1.21569e-35	Pre-splicing RNA
chr17	47670823	+	53.4335	2.13291	0.219468	9.71854	2.51357e-22	9.00272e-22	Pre-splicing RNA
chr2	26134996	+	28.0579	1.30575	0.148445	8.79619	1.41544e-18	4.44443e-18	Pre-splicing RNA
chr20	45940911	+	86.6886	1.19888	0.186961	6.41248	1.43175e-10	3.28317e-10	Pre-splicing RNA
chr7	67083511	+	55.6647	3.47038	0.19336	17.9478	4.99332e-72	8.50098e-71	Pre-splicing RNA
chr7	75986349	+	120.851	1.00524	0.166629	6.03283	1.61115e-09	3.5137e-09	Pre-splicing RNA
chr8	98128468	+	42.9651	3.17697	0.172786	18.3867	1.67844e-75	3.17258e-74	Pre-splicing RNA
chr9	128508982	+	38.0445	1.89666	0.193327	9.81066	1.01307e-22	3.68234e-22	Pre-splicing RNA
chr1	186318751	-	68.8809	1.46493	0.19711	7.43206	1.06923e-13	2.79668e-13	Pre-splicing RNA
chr17	63824687	-	74.4582	3.3624	0.153812	21.8604	6.1882e-106	2.71456e-104	Pre-splicing RNA
chr17	81596208	-	58.0408	2.6553	0.2156	12.3158	7.44439e-35	4.05274e-34	Pre-splicing RNA
chr19	12689568	-	118.353	1.33753	0.201386	6.64162	3.10263e-11	7.31771e-11	Pre-splicing RNA
chr2	110657113	-	63.6942	2.49511	0.151943	16.4214	1.34524e-60	1.62579e-59	Pre-splicing RNA
chr20	10405679	-	120.152	1.53716	0.199234	7.71537	1.20631e-14	3.27258e-14	Pre-splicing RNA
chr22	29358832	-	49.4832	1.45879	0.17828	8.18259	2.77815e-16	8.02613e-16	Pre-splicing RNA
chr22	38300046	-	97.1323	1.29102	0.176289	7.32331	2.41925e-13	6.23961e-13	Pre-splicing RNA
chr3	28337973	-	60.2842	1.22621	0.173786	7.05588	1.71517e-12	4.26659e-12	Pre-splicing RNA
chr4	75971393	-	47.3425	2.88141	0.149512	19.2721	9.21695e-83	2.12957e-81	Pre-splicing RNA
chr4	158713257	-	43.7953	1.10657	0.155433	7.11932	1.0846e-12	2.72368e-12	Pre-splicing RNA
chr4	165100713	-	102.731	1.21897	0.196912	6.19043	6.00018e-10	1.33669e-09	Pre-splicing RNA
chr9	123160381	-	42.9898	1.83794	0.181462	10.1285	4.12863e-24	1.57632e-23	Pre-splicing RNA
chr10	22326915	+	29.9467	1.11085	0.209633	5.29902	1.16426e-07	2.31799e-07	Pre-splicing RNA
chr12	49490699	+	33.7978	2.49259	0.202783	12.292	1.00062e-34	5.42278e-34	Pre-splicing RNA
chr13	52657539	+	134.552	1.67132	0.184299	9.06852	1.20647e-19	3.94197e-19	Pre-splicing RNA
chr14	58318719	+	41.5933	3.07266	0.205733	14.9351	1.94688e-50	1.70887e-49	Pre-splicing RNA
chr17	75517628	+	51.0721	1.98583	0.156059	12.7249	4.30181e-37	2.5149e-36	Pre-splicing RNA
chr19	17424029	+	37.1395	1.76612	0.128484	13.7459	5.39267e-43	3.80793e-42	Pre-splicing RNA
chr21	33426906	+	209.554	1.20331	0.201425	5.97399	2.31518e-09	5.00915e-09	Pre-splicing RNA
chr22	18160215	+	72.715	1.28908	0.201255	6.4052	1.50173e-10	3.43877e-10	Pre-splicing RNA
chr22	20870371	+	115.2	2.24905	0.171877	13.0852	3.99861e-39	2.49404e-38	Pre-splicing RNA
chr22	20870387	+	100.34	2.51034	0.172518	14.5512	5.7405e-48	4.70977e-47	Pre-splicing RNA
chr3	169782623	+	31.0543	1.4214	0.176922	8.03406	9.43009e-16	2.67391e-15	Pre-splicing RNA
chr5	177433204	+	43.9974	1.28407	0.21083	6.09053	1.12534e-09	2.47351e-09	Pre-splicing RNA
chr7	5230845	+	111.382	1.34423	0.243127	5.5289	3.22252e-08	6.5992e-08	Pre-splicing RNA
chr7	66945037	+	43.4331	1.10627	0.209039	5.2922	1.20855e-07	2.40411e-07	Pre-splicing RNA
chr7	77893626	+	69.7637	2.276	0.186019	12.2353	2.01329e-34	1.08336e-33	Pre-splicing RNA
chrX	54811270	+	83.5486	3.02207	0.14401	20.9851	8.96712e-98	3.11746e-96	Pre-splicing RNA
chrX	70329490	+	87.8563	3.22957	0.178444	18.0985	3.27246e-73	5.79126e-72	Pre-splicing RNA
chr15	22926010	-	87.9146	1.61922	0.208034	7.78345	7.05733e-15	1.93261e-14	Pre-splicing RNA
chr15	70690471	-	71.3595	1.13037	0.219807	5.14254	2.71047e-07	5.30137e-07	Pre-splicing RNA
chr17	7244634	-	30.9592	1.13454	0.218219	5.19912	2.00235e-07	3.93873e-07	Pre-splicing RNA
chr17	40411172	-	118.34	1.17386	0.196948	5.96024	2.51872e-09	5.44193e-09	Pre-splicing RNA
chr17	40412895	-	62.4303	2.15826	0.145206	14.8634	5.6954e-50	4.95123e-49	Pre-splicing RNA
chr19	48115906	-	60.8042	1.60493	0.180227	8.90508	5.33487e-19	1.70243e-18	Pre-splicing RNA
chr2	68147524	-	29.6235	1.90062	0.210893	9.01225	2.01875e-19	6.54712e-19	Pre-splicing RNA
chr20	10405682	-	121.916	1.39406	0.197883	7.04489	1.85608e-12	4.61034e-12	Pre-splicing RNA
chr20	20048370	-	74.7657	1.10769	0.198547	5.57899	2.41913e-08	4.98472e-08	Pre-splicing RNA
chr3	9789558	-	53.7663	1.81291	0.193805	9.35429	8.41592e-21	2.86557e-20	Pre-splicing RNA
chr6	11000112	-	264.119	1.46842	0.317262	4.6284	3.68496e-06	6.78263e-06	Pre-splicing RNA
chr6	99508773	-	30.1628	1.7059	0.186969	9.12398	7.2416e-20	2.38369e-19	Pre-splicing RNA
chr6	137207040	-	70.3646	1.08897	0.175842	6.1929	5.9066e-10	1.31647e-09	Pre-splicing RNA
chrX	74594380	-	60.2336	1.54945	0.206379	7.5078	6.0128e-14	1.58811e-13	Pre-splicing RNA
chr1	44754828	+	42.1977	1.55268	0.173071	8.97132	2.92977e-19	9.43672e-19	Pre-splicing RNA
chr1	150499249	+	126.991	3.56661	0.155	23.0104	3.67198e-117	2.20669e-115	Pre-splicing RNA
chr12	111798088	+	48.9634	2.19999	0.169897	12.949	2.38145e-38	1.44656e-37	Pre-splicing RNA
chr16	261466	+	62.9502	1.78239	0.201445	8.84802	8.90852e-19	2.81793e-18	Pre-splicing RNA
chr20	2865245	+	67.7069	1.60396	0.21838	7.34482	2.06037e-13	5.32729e-13	Pre-splicing RNA
chr3	49683049	+	112.331	2.86818	0.159919	17.9352	6.26151e-72	1.0626e-70	Pre-splicing RNA
chr3	143022915	+	27.1472	1.79248	0.142881	12.5452	4.22176e-36	2.39252e-35	Pre-splicing RNA
chr5	157315058	+	44.3625	1.49811	0.240415	6.23136	4.62411e-10	1.03566e-09	Pre-splicing RNA
chr5	178866348	+	73.8302	2.58567	0.205102	12.6067	1.93862e-36	1.11168e-35	Pre-splicing RNA
chr6	80026506	+	38.8668	2.53871	0.201865	12.5763	2.85126e-36	1.6255e-35	Pre-splicing RNA
chr6	116237079	+	88.1203	1.34843	0.196551	6.86046	6.86386e-12	1.66642e-11	Pre-splicing RNA
chr7	55398509	+	56.7949	2.47195	0.200222	12.346	5.11736e-35	2.80561e-34	Pre-splicing RNA
chrX	47226698	+	226.068	1.94125	0.183042	10.6054	2.81134e-26	1.15787e-25	Pre-splicing RNA
chr1	20773513	-	120.89	2.32182	0.19922	11.6546	2.17466e-31	1.06371e-30	Pre-splicing RNA
chr1	70173480	-	57.2969	1.82084	0.198481	9.17386	4.56388e-20	1.51393e-19	Pre-splicing RNA
chr1	153626408	-	97.7594	2.49611	0.135515	18.4195	9.16956e-76	1.75102e-74	Pre-splicing RNA
chr1	212377632	-	269.64	1.39267	0.149976	9.28593	1.60302e-20	5.40134e-20	Pre-splicing RNA
chr10	27117578	-	97.5079	1.23371	0.187954	6.5639	5.24175e-11	1.22403e-10	Pre-splicing RNA
chr10	94340301	-	33.7355	2.84559	0.210102	13.5438	8.61891e-42	5.83572e-41	Pre-splicing RNA
chr10	119843413	-	53.8706	1.4142	0.180215	7.84729	4.25138e-15	1.17433e-14	Pre-splicing RNA
chr14	24266882	-	71.6169	2.68526	0.17418	15.4166	1.26688e-53	1.2295e-52	Pre-splicing RNA
chr14	68925616	-	110.15	1.25315	0.163389	7.66975	1.72332e-14	4.64534e-14	Pre-splicing RNA
chr15	74839341	-	105.053	1.682	0.167781	10.025	1.1841e-23	4.45371e-23	Pre-splicing RNA
chr15	101684096	-	41.1564	2.89208	0.203944	14.1808	1.20512e-45	9.20519e-45	Pre-splicing RNA
chr16	70277055	-	66.3433	2.19731	0.141551	15.5232	2.41775e-54	2.39515e-53	Pre-splicing RNA
chr17	1660760	-	46.5359	1.70238	0.163239	10.4288	1.83212e-25	7.34644e-25	Pre-splicing RNA
chr17	1673181	-	56.0293	1.16356	0.205916	5.65066	1.59836e-08	3.32183e-08	Pre-splicing RNA
chr18	57562893	-	36.6693	1.59774	0.206973	7.71957	1.16727e-14	3.16783e-14	Pre-splicing RNA
chr19	38918486	-	95.2246	1.31469	0.163402	8.04573	8.57319e-16	2.43464e-15	Pre-splicing RNA
chr19	40458439	-	67.1881	2.4088	0.179674	13.4065	5.54072e-41	3.66221e-40	Pre-splicing RNA
chr3	50318963	-	131.267	1.10019	0.219794	5.00556	5.57003e-07	1.07202e-06	Pre-splicing RNA
chr5	146144335	-	47.8873	2.21161	0.158381	13.9639	2.58944e-44	1.90515e-43	Pre-splicing RNA
chr6	105285497	-	57.0352	1.40968	0.18456	7.63805	2.20533e-14	5.91933e-14	Pre-splicing RNA
chr8	24954234	-	109.632	1.07035	0.244723	4.37374	1.22138e-05	2.17773e-05	Pre-splicing RNA
chr11	65535256	+	68.9919	1.45393	0.206068	7.05558	1.71882e-12	4.27539e-12	Pre-splicing RNA
chr13	32701418	+	38.6166	2.49289	0.198887	12.5342	4.85308e-36	2.74486e-35	Pre-splicing RNA
chr13	114250661	+	45.5563	1.43524	0.199964	7.17749	7.10037e-13	1.79531e-12	Pre-splicing RNA
chr5	112992675	+	54.3642	1.44617	0.238335	6.06782	1.29657e-09	2.84081e-09	Pre-splicing RNA
chr9	136668667	+	60.5232	2.22916	0.211297	10.5499	5.0848e-26	2.07446e-25	Pre-splicing RNA
chr1	6231987	-	199.496	1.20808	0.184009	6.56533	5.1917e-11	1.21265e-10	Pre-splicing RNA
chr13	110663458	-	129.357	1.7618	0.244845	7.19557	6.22018e-13	1.57737e-12	Pre-splicing RNA
chr14	34802865	-	44.9351	1.85239	0.171218	10.8189	2.80244e-27	1.1929e-26	Pre-splicing RNA
chr16	88832008	-	51.4714	1.54405	0.252236	6.12146	9.2722e-10	2.0482e-09	Pre-splicing RNA
chr19	46725583	-	34.2334	1.66401	0.197242	8.4364	3.2726e-17	9.77419e-17	Pre-splicing RNA
chr2	96275144	-	66.8219	2.29666	0.148051	15.5127	2.84727e-54	2.81766e-53	Pre-splicing RNA
chr20	49123141	-	40.4308	2.00144	0.153295	13.0562	5.86046e-39	3.63945e-38	Pre-splicing RNA
chr22	35745980	-	84.5013	1.08419	0.217616	4.98214	6.28838e-07	1.20671e-06	Pre-splicing RNA
chr5	77438280	-	39.1648	1.03712	0.150487	6.89175	5.51114e-12	1.3445e-11	Pre-splicing RNA
chr7	33095428	-	74.1331	1.84295	0.146945	12.5418	4.40925e-36	2.49687e-35	Pre-splicing RNA
chr7	95410092	-	41.2792	1.27119	0.209752	6.06042	1.35763e-09	2.9716e-09	Pre-splicing RNA
chr12	95495080	+	58.502	1.24919	0.180531	6.91951	4.53207e-12	1.1095e-11	Pre-splicing RNA
chr12	119668361	+	55.6343	3.10393	0.143611	21.6135	1.34208e-103	5.51331e-102	Pre-splicing RNA
chr14	92833210	+	27.4588	1.11174	0.205239	5.41682	6.06678e-08	1.22585e-07	Pre-splicing RNA
chr15	66535938	+	48.0309	1.10168	0.188536	5.84334	5.11656e-09	1.09085e-08	Pre-splicing RNA
chr19	50402347	+	52.3889	1.18098	0.177418	6.65647	2.80479e-11	6.62953e-11	Pre-splicing RNA
chr6	87605985	+	79.3137	2.29489	0.168084	13.6532	1.93107e-42	1.33943e-41	Pre-splicing RNA
chr6	122432047	+	28.4609	1.28735	0.135797	9.47998	2.54328e-21	8.80725e-21	Pre-splicing RNA
chr7	87173617	+	70.0188	1.23363	0.17027	7.24515	4.31966e-13	1.10263e-12	Pre-splicing RNA
chr7	128498091	+	107.441	1.42871	0.205285	6.95963	3.41168e-12	8.38581e-12	Pre-splicing RNA
chr1	70184805	-	50.0679	2.15189	0.187529	11.475	1.76223e-30	8.34752e-30	Pre-splicing RNA
chr1	212021186	-	73.261	1.32141	0.152925	8.64094	5.57548e-18	1.7162e-17	Pre-splicing RNA
chr11	118554465	-	75.1331	1.21292	0.208203	5.82566	5.68871e-09	1.20971e-08	Pre-splicing RNA
chr11	134194024	-	38.5912	1.41195	0.164306	8.5934	8.4431e-18	2.58031e-17	Pre-splicing RNA
chr11	134194129	-	39.6434	1.09876	0.158732	6.92211	4.44956e-12	1.08952e-11	Pre-splicing RNA
chr12	10701331	-	162.998	1.49142	0.152769	9.76261	1.62909e-22	5.86985e-22	Pre-splicing RNA
chr17	1675729	-	33.3764	1.13114	0.182707	6.19103	5.97721e-10	1.33181e-09	Pre-splicing RNA
chr17	40031234	-	78.7768	1.08749	0.206831	5.25784	1.45754e-07	2.88752e-07	Pre-splicing RNA
chr18	12836884	-	38.6906	1.05818	0.190722	5.54829	2.88485e-08	5.92107e-08	Pre-splicing RNA
chr18	26039301	-	97.5361	2.93397	0.21635	13.5612	6.79907e-42	4.62374e-41	Pre-splicing RNA
chr2	74369414	-	60.1346	1.28282	0.168515	7.61247	2.68917e-14	7.19723e-14	Pre-splicing RNA
chr21	36053617	-	112.69	2.19007	0.238695	9.1752	4.50718e-20	1.49565e-19	Pre-splicing RNA
chr4	121867986	-	109.079	1.40593	0.181698	7.73772	1.01217e-14	2.75352e-14	Pre-splicing RNA
chr6	105368987	-	61.7193	2.62346	0.193597	13.5511	7.80307e-42	5.29683e-41	Pre-splicing RNA
chr8	143317766	-	114.363	1.60448	0.19914	8.05703	7.81716e-16	2.22215e-15	Pre-splicing RNA
chr10	70421862	+	20.1223	3.1042	0.211406	14.6836	8.21273e-49	6.91658e-48	Pre-splicing RNA
chr17	47673142	+	61.9259	2.54871	0.195826	13.0152	1.00298e-38	6.17407e-38	Pre-splicing RNA
chr18	24448112	+	36.0364	1.39574	0.17245	8.0936	5.79244e-16	1.65507e-15	Pre-splicing RNA
chr2	27615216	+	49.6421	1.29284	0.195862	6.60075	4.09076e-11	9.59109e-11	Pre-splicing RNA
chr20	43702525	+	316.782	1.0775	0.161382	6.67666	2.44446e-11	5.7907e-11	Pre-splicing RNA
chr5	69202564	+	58.1354	1.07066	0.226039	4.73662	2.17313e-06	4.05104e-06	Pre-splicing RNA
chr6	7577832	+	44.2294	1.56497	0.191995	8.15111	3.60599e-16	1.03791e-15	Pre-splicing RNA
chrX	30694429	+	25.1404	1.39273	0.202463	6.87893	6.03055e-12	1.46842e-11	Pre-splicing RNA
chrX	71557041	+	30.1273	1.93558	0.177821	10.885	1.35889e-27	5.85809e-27	Pre-splicing RNA
chr1	6231920	-	194.269	1.97372	0.210499	9.37642	6.82488e-21	2.33152e-20	Pre-splicing RNA
chr1	77725688	-	39.8982	2.3702	0.178396	13.2862	2.78415e-40	1.80024e-39	Pre-splicing RNA
chr12	110381839	-	64.0869	2.27575	0.141223	16.1146	2.01478e-58	2.27598e-57	Pre-splicing RNA
chr15	74839280	-	107.407	1.70615	0.178438	9.56159	1.15966e-21	4.06312e-21	Pre-splicing RNA
chr20	35145007	-	42.1267	1.38314	0.200893	6.88499	5.77928e-12	1.4089e-11	Pre-splicing RNA
chr20	49115792	-	132.891	1.18527	0.205677	5.76279	8.27338e-09	1.74597e-08	Pre-splicing RNA
chr1	6632435	+	71.6918	1.05136	0.183371	5.73353	9.83634e-09	2.06631e-08	Pre-splicing RNA
chr1	36292686	+	44.4559	1.253	0.208718	6.00332	1.93326e-09	4.19944e-09	Pre-splicing RNA
chr1	44747426	+	79.6395	3.59637	0.166747	21.5678	3.60075e-103	1.45592e-101	Pre-splicing RNA
chr1	63636284	+	69.3882	1.44249	0.182207	7.91676	2.43784e-15	6.80464e-15	Pre-splicing RNA
chr1	63636386	+	79.8363	1.81307	0.192329	9.42691	4.22344e-21	1.45228e-20	Pre-splicing RNA
chr1	90022293	+	31.4538	1.21301	0.174334	6.95796	3.45234e-12	8.4824e-12	Pre-splicing RNA
chr1	154257065	+	151.946	1.79987	0.155063	11.6074	3.78083e-31	1.83177e-30	Pre-splicing RNA
chr10	5918474	+	42.6695	1.87111	0.167505	11.1705	5.68589e-29	2.56189e-28	Pre-splicing RNA
chr10	14867767	+	81.1194	1.25009	0.157158	7.95438	1.80033e-15	5.05477e-15	Pre-splicing RNA
chr10	38054468	+	611.87	2.2085	0.348709	6.33338	2.39854e-10	5.44209e-10	Pre-splicing RNA
chr10	91222792	+	34.3478	1.66169	0.233371	7.12037	1.07641e-12	2.70366e-12	Pre-splicing RNA
chr10	103403242	+	61.3042	2.84312	0.162015	17.5485	6.10915e-69	9.53248e-68	Pre-splicing RNA
chr11	62357132	+	991.209	1.13425	0.228523	4.96338	6.92761e-07	1.32616e-06	Pre-splicing RNA
chr12	50440534	+	47.1552	1.04425	0.18348	5.69137	1.26025e-08	2.63223e-08	Pre-splicing RNA
chr2	27433702	+	69.508	1.44446	0.155978	9.26062	2.0325e-20	6.82744e-20	Pre-splicing RNA
chr2	201478176	+	41.2407	1.59686	0.174521	9.14995	5.69593e-20	1.88307e-19	Pre-splicing RNA
chr20	62943616	+	104.485	1.86512	0.165541	11.2668	1.91306e-29	8.7574e-29	Pre-splicing RNA
chr22	50522547	+	143.598	1.8988	0.138428	13.7169	8.04515e-43	5.6509e-42	Pre-splicing RNA
chr3	143022926	+	27.5106	1.08291	0.148468	7.29387	3.01181e-13	7.73731e-13	Pre-splicing RNA
chr3	184323153	+	60.8047	1.21748	0.156496	7.77962	7.27438e-15	1.99102e-14	Pre-splicing RNA
chr4	17839761	+	34.9373	1.18839	0.149486	7.94981	1.86798e-15	5.23957e-15	Pre-splicing RNA
chr4	57024897	+	53.8437	1.07862	0.146233	7.37602	1.63093e-13	4.23548e-13	Pre-splicing RNA
chr6	143333390	+	286.716	1.80275	0.183445	9.82718	8.59919e-23	3.13271e-22	Pre-splicing RNA
chrX	100822372	+	39.2855	3.88437	0.133052	29.1944	2.28436e-187	7.45402e-185	Pre-splicing RNA
chrX	154765937	+	42.2441	2.68276	0.110797	24.2133	1.6096e-129	1.35159e-127	Pre-splicing RNA
chr1	952116	-	94.716	2.93494	0.118807	24.7034	9.82176e-135	9.79517e-133	Pre-splicing RNA
chr1	23845851	-	45.9897	1.49423	0.203	7.36075	1.82876e-13	4.73766e-13	Pre-splicing RNA
chr1	226287755	-	43.3259	2.29056	0.169488	13.5145	1.28379e-41	8.64823e-41	Pre-splicing RNA
chr10	15860290	-	128.198	1.24769	0.189006	6.60129	4.07585e-11	9.55673e-11	Pre-splicing RNA
chr10	119162400	-	56.849	1.46214	0.154857	9.44187	3.66177e-21	1.26124e-20	Pre-splicing RNA
chr11	47822094	-	159.627	1.29571	0.191779	6.75627	1.41593e-11	3.38546e-11	Pre-splicing RNA
chr12	113962344	-	77.7587	1.55315	0.151779	10.233	1.41106e-24	5.47626e-24	Pre-splicing RNA
chr14	50908927	-	88.7405	1.47593	0.170266	8.66834	4.38451e-18	1.35532e-17	Pre-splicing RNA
chr15	22903712	-	79.7074	1.21024	0.198566	6.09488	1.09518e-09	2.40905e-09	Pre-splicing RNA
chr15	65584875	-	154.394	1.05616	0.150418	7.02154	2.19438e-12	5.43359e-12	Pre-splicing RNA
chr19	19277862	-	74.587	2.43002	0.163188	14.8909	3.77485e-50	3.29239e-49	Pre-splicing RNA
chr19	50506434	-	35.6392	2.45185	0.15773	15.5446	1.73163e-54	1.72648e-53	Pre-splicing RNA
chr2	45599797	-	24.6811	1.64474	0.207129	7.94066	2.01107e-15	5.63242e-15	Pre-splicing RNA
chr2	55673047	-	59.5279	1.23027	0.168618	7.2962	2.96001e-13	7.60845e-13	Pre-splicing RNA
chr2	74369437	-	67.2445	3.5184	0.151933	23.1576	1.21757e-118	7.66368e-117	Pre-splicing RNA
chr2	202899600	-	91.0504	1.56968	0.151424	10.3661	3.53661e-25	1.40359e-24	Pre-splicing RNA
chr2	219374889	-	41.9544	1.12196	0.199494	5.62403	1.86554e-08	3.862e-08	Pre-splicing RNA
chr20	17950305	-	79.4516	1.1203	0.171238	6.54233	6.05676e-11	1.41045e-10	Pre-splicing RNA
chr20	32706739	-	59.6369	2.18666	0.16033	13.6384	2.36547e-42	1.63465e-41	Pre-splicing RNA
chr20	35631558	-	93.6579	1.12444	0.161016	6.98343	2.88064e-12	7.10213e-12	Pre-splicing RNA
chr20	35714301	-	91.9752	1.75651	0.152558	11.5137	1.12511e-30	5.3644e-30	Pre-splicing RNA
chr20	63945718	-	162.28	1.58676	0.188886	8.40058	4.44263e-17	1.3223e-16	Pre-splicing RNA
chr22	19456885	-	256.511	1.07263	0.14336	7.48204	7.31769e-14	1.92634e-13	Pre-splicing RNA
chr3	15564622	-	55.7218	2.58276	0.149178	17.3133	3.73675e-67	5.52917e-66	Pre-splicing RNA
chr3	47977870	-	292.858	1.02148	0.249126	4.10026	4.12694e-05	7.11061e-05	Pre-splicing RNA
chr3	196939417	-	285.842	1.71437	0.182781	9.37933	6.63927e-21	2.26873e-20	Pre-splicing RNA
chr4	121818155	-	141.663	1.40615	0.154141	9.12244	7.34521e-20	2.41694e-19	Pre-splicing RNA
chr5	74740000	-	28.5671	2.99883	0.227109	13.2044	8.27805e-40	5.2801e-39	Pre-splicing RNA
chr5	77438275	-	39.2976	1.50242	0.145984	10.2917	7.68129e-25	3.01155e-24	Pre-splicing RNA
chr5	90407746	-	28.4771	2.42483	0.144205	16.8152	1.88816e-63	2.47926e-62	Pre-splicing RNA
chr6	170577572	-	33.4923	1.64478	0.19357	8.49709	1.94397e-17	5.85584e-17	Pre-splicing RNA
chr7	33019711	-	66.1348	1.07257	0.157298	6.81871	9.18592e-12	2.21787e-11	Pre-splicing RNA
chr8	96250954	-	40.6745	1.01069	0.174631	5.78754	7.14237e-09	1.51123e-08	Pre-splicing RNA
chrX	153786866	-	119.538	1.04135	0.158102	6.5866	4.50016e-11	1.05364e-10	Pre-splicing RNA
chr1	36292650	+	46.7154	2.61625	0.192806	13.5694	6.08509e-42	4.14274e-41	Pre-splicing RNA
chr1	150332690	+	235.091	1.23891	0.197392	6.27641	3.4648e-10	7.80518e-10	Pre-splicing RNA
chr1	150332986	+	171.859	1.34246	0.17332	7.74556	9.51603e-15	2.5916e-14	Pre-splicing RNA
chr1	220139018	+	64.0766	1.57467	0.190747	8.25529	1.51539e-16	4.42159e-16	Pre-splicing RNA
chr10	102422906	+	126.667	1.12561	0.18838	5.97523	2.29771e-09	4.97251e-09	Pre-splicing RNA
chr11	134369851	+	52.5583	2.04006	0.21157	9.6425	5.2885e-22	1.87377e-21	Pre-splicing RNA
chr12	64423009	+	24.8579	1.03579	0.172928	5.98973	2.10186e-09	4.55742e-09	Pre-splicing RNA
chr12	69362795	+	117.814	1.62785	0.221365	7.3537	1.92791e-13	4.98965e-13	Pre-splicing RNA
chr12	109483571	+	52.7458	1.12479	0.178538	6.29998	2.97681e-10	6.72707e-10	Pre-splicing RNA
chr17	40301587	+	45.8562	2.87565	0.142819	20.1349	3.64721e-90	1.03016e-88	Pre-splicing RNA
chr2	86125047	+	107.167	1.9286	0.148565	12.9815	1.55816e-38	9.53168e-38	Pre-splicing RNA
chr2	86134368	+	54.2893	4.20146	0.149993	28.0109	1.19579e-172	2.72897e-170	Pre-splicing RNA
chr20	18542301	+	132.836	1.58775	0.184271	8.61641	6.90836e-18	2.11754e-17	Pre-splicing RNA
chr3	38397122	+	44.0024	1.64462	0.265162	6.20233	5.56339e-10	1.24199e-09	Pre-splicing RNA
chr3	143022952	+	27.6137	1.14438	0.157716	7.25596	3.98822e-13	1.01971e-12	Pre-splicing RNA
chr4	112186740	+	234.386	1.55533	0.257208	6.04697	1.47593e-09	3.22466e-09	Pre-splicing RNA
chr5	138929266	+	63.7013	2.35272	0.168917	13.9282	4.2671e-44	3.12035e-43	Pre-splicing RNA
chr6	87609100	+	81.3758	2.17945	0.19415	11.2256	3.05388e-29	1.3886e-28	Pre-splicing RNA
chr6	122419187	+	109.915	1.0013	0.151991	6.58792	4.46032e-11	1.04457e-10	Pre-splicing RNA
chr7	67083475	+	51.8758	3.54474	0.190431	18.6143	2.45888e-77	4.90707e-76	Pre-splicing RNA
chr7	90378168	+	46.1404	2.19502	0.188382	11.652	2.24188e-31	1.09573e-30	Pre-splicing RNA
chr1	46281372	-	616.773	2.54775	0.201506	12.6436	1.21383e-36	7.0005e-36	Pre-splicing RNA
chr1	160290639	-	54.1295	1.58212	0.178158	8.88043	6.6602e-19	2.11845e-18	Pre-splicing RNA
chr1	185150406	-	51.4641	1.13377	0.174149	6.51036	7.49707e-11	1.73987e-10	Pre-splicing RNA
chr1	202918291	-	96.9252	1.4641	0.179545	8.15449	3.50645e-16	1.00965e-15	Pre-splicing RNA
chr10	72341139	-	66.5501	1.34068	0.198726	6.74639	1.51574e-11	3.62086e-11	Pre-splicing RNA
chr11	94478867	-	29.4265	2.51973	0.172967	14.5677	4.50841e-48	3.7079e-47	Pre-splicing RNA
chr13	112559339	-	41.8038	1.57765	0.213035	7.40561	1.30549e-13	3.40362e-13	Pre-splicing RNA
chr14	54962527	-	67.3775	1.10053	0.18188	6.05083	1.44099e-09	3.14962e-09	Pre-splicing RNA
chr15	34084414	-	41.5527	1.09253	0.14399	7.58752	3.26095e-14	8.70063e-14	Pre-splicing RNA
chr16	27538192	-	68.4808	2.14294	0.172451	12.4263	1.88103e-35	1.0439e-34	Pre-splicing RNA
chr17	1660441	-	57.5556	1.32797	0.189866	6.99421	2.66758e-12	6.58731e-12	Pre-splicing RNA
chr19	10156494	-	37.4201	1.75282	0.180278	9.72287	2.40883e-22	8.63009e-22	Pre-splicing RNA
chr19	43545867	-	57.1642	1.18877	0.202181	5.87973	4.10947e-09	8.80627e-09	Pre-splicing RNA
chr2	17726444	-	87.3446	1.44084	0.204488	7.0461	1.83998e-12	4.57127e-12	Pre-splicing RNA
chr2	201633314	-	92.5584	1.71696	0.199047	8.6259	6.35916e-18	1.95258e-17	Pre-splicing RNA
chr6	116652049	-	30.0717	1.1036	0.175719	6.28048	3.3752e-10	7.60757e-10	Pre-splicing RNA
chr9	26935083	-	31.3256	1.42033	0.189388	7.49956	6.40345e-14	1.68938e-13	Pre-splicing RNA
chr1	36093242	+	52.6908	1.70969	0.170781	10.011	1.36339e-23	5.12054e-23	Pre-splicing RNA
chr1	110045020	+	48.8924	2.90187	0.222124	13.0642	5.27472e-39	3.28063e-38	Pre-splicing RNA
chr1	179087960	+	185.963	1.70351	0.178983	9.51773	1.77004e-21	6.15478e-21	Pre-splicing RNA
chr10	5909032	+	75.6248	2.41374	0.182565	13.2213	6.61084e-40	4.22682e-39	Pre-splicing RNA
chr10	13192307	+	164.903	1.33243	0.149	8.94251	3.80443e-19	1.21969e-18	Pre-splicing RNA
chr10	38054476	+	539.119	2.86837	0.346041	8.28909	1.14121e-16	3.34689e-16	Pre-splicing RNA
chr10	90872057	+	41.9668	2.6316	0.153349	17.1609	5.20897e-66	7.42692e-65	Pre-splicing RNA
chr12	3021855	+	50.7016	2.98028	0.193978	15.364	2.85333e-53	2.73912e-52	Pre-splicing RNA
chr12	71920842	+	32.6083	1.016	0.177588	5.7211	1.05838e-08	2.21881e-08	Pre-splicing RNA
chr14	76083537	+	168.565	1.40313	0.219252	6.39965	1.55738e-10	3.56291e-10	Pre-splicing RNA
chr14	94096918	+	276.124	1.00222	0.190474	5.26169	1.42741e-07	2.82889e-07	Pre-splicing RNA
chr15	90754884	+	64.8126	1.67657	0.191811	8.74074	2.31595e-18	7.22743e-18	Pre-splicing RNA
chr16	1976240	+	27.6561	1.5866	0.156891	10.1128	4.8488e-24	1.84692e-23	Pre-splicing RNA
chr17	34991100	+	38.569	1.53664	0.22344	6.87716	6.10582e-12	1.48646e-11	Pre-splicing RNA
chr17	45622011	+	80.7267	1.6552	0.167564	9.87806	5.18265e-23	1.90353e-22	Pre-splicing RNA
chr17	47678054	+	48.2745	1.41761	0.17048	8.31541	9.14343e-17	2.6896e-16	Pre-splicing RNA
chr17	57111893	+	67.7498	1.23425	0.214939	5.74234	9.33744e-09	1.96428e-08	Pre-splicing RNA
chr2	86125457	+	107.011	2.22916	0.141484	15.7556	6.28839e-56	6.57823e-55	Pre-splicing RNA
chr20	25217579	+	64.4877	2.76873	0.192707	14.3675	8.27197e-47	6.56376e-46	Pre-splicing RNA
chr21	44321829	+	61.4226	2.09049	0.162332	12.8779	5.99653e-38	3.59319e-37	Pre-splicing RNA
chr22	18160198	+	74.2122	1.10086	0.196664	5.59767	2.17254e-08	4.48656e-08	Pre-splicing RNA
chr3	23532567	+	72.0721	2.54716	0.266752	9.54879	1.3122e-21	4.58852e-21	Pre-splicing RNA
chr3	49681804	+	75.1402	1.95542	0.172922	11.3081	1.19719e-29	5.50827e-29	Pre-splicing RNA
chr3	161238145	+	45.0046	1.97718	0.158982	12.4365	1.65634e-35	9.20166e-35	Pre-splicing RNA
chr3	169782637	+	31.1075	1.57332	0.182669	8.61292	7.12246e-18	2.18172e-17	Pre-splicing RNA
chr4	41268132	+	105.472	3.58788	0.164003	21.8769	4.31474e-106	1.89721e-104	Pre-splicing RNA
chr6	41930723	+	66.8162	2.12362	0.142595	14.8927	3.6789e-50	3.21022e-49	Pre-splicing RNA
chr6	106649147	+	40.8779	1.16429	0.180748	6.44151	1.18294e-10	2.72386e-10	Pre-splicing RNA
chr7	27787434	+	39.2327	1.51709	0.16859	8.99868	2.28439e-19	7.38994e-19	Pre-splicing RNA
chr8	60584289	+	143.553	1.09997	0.163063	6.7457	1.52288e-11	3.63745e-11	Pre-splicing RNA
chr9	97664424	+	60.2377	3.8808	0.155959	24.8835	1.12331e-136	1.18711e-134	Pre-splicing RNA
chr9	124339584	+	215.36	1.41362	0.200225	7.06016	1.6631e-12	4.14011e-12	Pre-splicing RNA
chrX	12820786	+	159.25	1.38788	0.185885	7.46631	8.24736e-14	2.16754e-13	Pre-splicing RNA
chrX	54811604	+	127.084	2.55652	0.141616	18.0525	7.54167e-73	1.32519e-71	Pre-splicing RNA
chrX	54812195	+	108.295	1.11188	0.156338	7.11204	1.14339e-12	2.86881e-12	Pre-splicing RNA
chr1	154926419	-	101.779	1.10902	0.151816	7.30501	2.77255e-13	7.134e-13	Pre-splicing RNA
chr1	154929086	-	119.092	1.04279	0.168547	6.18693	6.13455e-10	1.36605e-09	Pre-splicing RNA
chr1	219979514	-	35.3839	3.07736	0.135487	22.7134	3.30565e-114	1.84082e-112	Pre-splicing RNA
chr10	74136703	-	76.2712	1.22038	0.156622	7.79188	6.60213e-15	1.80942e-14	Pre-splicing RNA
chr10	97461517	-	47.7809	2.49132	0.202092	12.3276	6.42988e-35	3.50814e-34	Pre-splicing RNA
chr10	102705354	-	52.594	3.59156	0.158394	22.6749	7.91957e-114	4.36445e-112	Pre-splicing RNA
chr13	46045063	-	131.635	1.89754	0.195756	9.69339	3.21659e-22	1.14754e-21	Pre-splicing RNA
chr13	110647154	-	50.103	3.3459	0.194384	17.2128	2.12724e-66	3.07425e-65	Pre-splicing RNA
chr14	22902269	-	121.381	1.12266	0.141421	7.93845	2.04716e-15	5.73134e-15	Pre-splicing RNA
chr17	41897838	-	141.106	2.40897	0.199734	12.0609	1.69927e-33	8.87423e-33	Pre-splicing RNA
chr17	41898776	-	62.354	1.91153	0.155318	12.3072	8.28829e-35	4.50557e-34	Pre-splicing RNA
chr19	13109402	-	138.294	2.68724	0.159207	16.8789	6.43072e-64	8.56485e-63	Pre-splicing RNA
chr19	38918787	-	90.1697	2.34345	0.147371	15.9017	6.16372e-57	6.65171e-56	Pre-splicing RNA
chr2	39761394	-	72.1522	1.18113	0.208108	5.67554	1.38255e-08	2.88266e-08	Pre-splicing RNA
chr2	222633302	-	86.0597	1.18593	0.148632	7.979	1.47528e-15	4.15477e-15	Pre-splicing RNA
chr20	63939920	-	34.4933	1.58018	0.189255	8.34946	6.85771e-17	2.02621e-16	Pre-splicing RNA
chr22	26496760	-	119.719	1.33355	0.207332	6.43196	1.25972e-10	2.89618e-10	Pre-splicing RNA
chr4	52028083	-	58.9629	1.36391	0.172955	7.88592	3.1223e-15	8.67283e-15	Pre-splicing RNA
chr5	150722945	-	48.4799	1.09572	0.179366	6.10884	1.00356e-09	2.21262e-09	Pre-splicing RNA
chr6	53275167	-	49.1244	1.0183	0.170156	5.98449	2.17075e-09	4.70214e-09	Pre-splicing RNA
chr6	116658860	-	25.4835	2.45099	0.152382	16.0845	3.27617e-58	3.67133e-57	Pre-splicing RNA
chr7	38795594	-	68.7931	1.25683	0.196284	6.40314	1.52217e-10	3.48429e-10	Pre-splicing RNA
chr9	34098333	-	58.9184	1.44432	0.210186	6.87164	6.34688e-12	1.54352e-11	Pre-splicing RNA
chr9	100308590	-	30.4996	1.22293	0.17013	7.1882	6.56524e-13	1.66283e-12	Pre-splicing RNA
chr9	136674740	-	167.647	1.06202	0.192024	5.5307	3.18964e-08	6.5333e-08	Pre-splicing RNA
chrX	74594333	-	66.6431	1.64431	0.20358	8.07697	6.63977e-16	1.89238e-15	Pre-splicing RNA
chr1	36292705	+	46.3454	3.26505	0.203363	16.0553	5.25094e-58	5.8552e-57	Pre-splicing RNA
chr1	36293860	+	40.6054	1.47912	0.210422	7.02932	2.0754e-12	5.14343e-12	Pre-splicing RNA
chr1	155612848	+	84.8462	1.1364	0.217234	5.23121	1.684e-07	3.32395e-07	Pre-splicing RNA
chr11	65275973	+	43.1405	1.96527	0.192279	10.2209	1.59811e-24	6.19185e-24	Pre-splicing RNA
chr12	6526302	+	33.2379	2.58585	0.173547	14.9	3.29342e-50	2.87587e-49	Pre-splicing RNA
chr16	2443792	+	55.6004	1.21497	0.217718	5.58046	2.39882e-08	4.94341e-08	Pre-splicing RNA
chr16	46906930	+	163.538	2.33608	0.186901	12.499	7.55666e-36	4.24815e-35	Pre-splicing RNA
chr17	30484290	+	63.1223	1.18167	0.174007	6.79093	1.11411e-11	2.67795e-11	Pre-splicing RNA
chr2	151445418	+	31.9043	2.17608	0.173785	12.5217	5.67991e-36	3.20666e-35	Pre-splicing RNA
chr2	171727947	+	39.0375	1.31836	0.223914	5.8878	3.9137e-09	8.39208e-09	Pre-splicing RNA
chr6	44408501	+	49.2445	1.51259	0.136464	11.0841	1.49792e-28	6.65407e-28	Pre-splicing RNA
chr7	139139943	+	28.9313	1.97896	0.175662	11.2657	1.93784e-29	8.86773e-29	Pre-splicing RNA
chr7	155680780	+	48.3805	1.16656	0.200225	5.82623	5.66946e-09	1.20575e-08	Pre-splicing RNA
chr9	36674853	+	80.6321	1.02666	0.206197	4.97904	6.39006e-07	1.22559e-06	Pre-splicing RNA
chr1	186325841	-	31.5306	2.28012	0.169725	13.4342	3.81246e-41	2.53294e-40	Pre-splicing RNA
chr10	80163564	-	115.396	1.7673	0.153003	11.5507	7.31914e-31	3.51309e-30	Pre-splicing RNA
chr11	72294345	-	103.626	1.56125	0.226515	6.89248	5.48276e-12	1.33784e-11	Pre-splicing RNA
chr12	104120452	-	46.5902	3.21709	0.187929	17.1187	1.07728e-65	1.52197e-64	Pre-splicing RNA
chr14	34529473	-	143.724	1.72892	0.141673	12.2036	2.97314e-34	1.59088e-33	Pre-splicing RNA
chr15	82852199	-	47.7282	2.00608	0.187615	10.6925	1.10337e-26	4.60808e-26	Pre-splicing RNA
chr19	10923170	-	34.8278	2.18382	0.224839	9.7128	2.6592e-22	9.51699e-22	Pre-splicing RNA
chr19	19277850	-	73.4011	1.57033	0.167044	9.40072	5.41892e-21	1.85684e-20	Pre-splicing RNA
chr2	55667867	-	56.326	1.14283	0.170047	6.72066	1.80901e-11	4.30814e-11	Pre-splicing RNA
chr5	74740020	-	32.7556	1.66961	0.201473	8.28701	1.1613e-16	3.40393e-16	Pre-splicing RNA
chr6	106619243	-	41.6841	1.49034	0.193576	7.69902	1.37111e-14	3.71099e-14	Pre-splicing RNA
chr8	25435465	-	35.5791	1.26565	0.24274	5.21401	1.84804e-07	3.6404e-07	Pre-splicing RNA
chr8	96246408	-	64.179	2.30622	0.153038	15.0696	2.56598e-51	2.32018e-50	Pre-splicing RNA
chr1	27819712	+	87.3479	1.96348	0.208266	9.42776	4.18928e-21	1.44067e-20	Pre-splicing RNA
chr11	126306719	+	264.185	1.19279	0.198053	6.02261	1.71632e-09	3.73626e-09	Pre-splicing RNA
chr13	99541666	+	74.2029	1.6582	0.152894	10.8454	2.09641e-27	8.97095e-27	Pre-splicing RNA
chr16	14884454	+	57.8251	1.00888	0.165681	6.08931	1.13397e-09	2.49204e-09	Pre-splicing RNA
chr19	17338559	+	42.7787	2.44125	0.145403	16.7896	2.90754e-63	3.79634e-62	Pre-splicing RNA
chrX	24055030	+	58.7247	1.95835	0.156177	12.5393	4.55119e-36	2.57608e-35	Pre-splicing RNA
chrX	47225967	+	377.439	1.7472	0.168461	10.3715	3.34191e-25	1.3266e-24	Pre-splicing RNA
chr1	219973241	-	84.7541	1.70742	0.184304	9.26416	1.96615e-20	6.60755e-20	Pre-splicing RNA
chr13	78638945	-	67.9045	1.03279	0.160787	6.42339	1.33276e-10	3.06032e-10	Pre-splicing RNA
chr16	208142	-	68.4485	1.8872	0.167831	11.2447	2.46005e-29	1.12119e-28	Pre-splicing RNA
chr16	58526086	-	66.8045	1.21709	0.158839	7.66242	1.82459e-14	4.91335e-14	Pre-splicing RNA
chr17	76401122	-	42.8202	3.46826	0.211556	16.3941	2.10894e-60	2.53475e-59	Pre-splicing RNA
chr5	74740063	-	40.3039	1.26445	0.190656	6.63212	3.30893e-11	7.79388e-11	Pre-splicing RNA
chr6	30740537	-	51.7529	1.03619	0.175797	5.89426	3.76364e-09	8.07589e-09	Pre-splicing RNA
chr8	143614880	-	118.767	1.56763	0.165725	9.45923	3.1022e-21	1.07128e-20	Pre-splicing RNA
chr9	26928315	-	39.9566	1.63532	0.188429	8.67872	4.00237e-18	1.23864e-17	Pre-splicing RNA
chr9	93122228	-	186.069	1.76094	0.214532	8.20827	2.244e-16	6.50467e-16	Pre-splicing RNA
chr9	133410991	-	60.0266	1.16749	0.179375	6.50868	7.58157e-11	1.7586e-10	Pre-splicing RNA
chr10	97456921	+	13.1772	2.97642	0.219707	13.5472	8.22958e-42	5.58024e-41	Pre-splicing RNA
chr17	27309151	+	90.7797	1.23386	0.210266	5.8681	4.40807e-09	9.43311e-09	Pre-splicing RNA
chr17	47674771	+	63.2343	1.869	0.208089	8.98173	2.66538e-19	8.60225e-19	Pre-splicing RNA
chr17	73242947	+	47.6017	2.24902	0.226379	9.93476	2.93894e-23	1.0902e-22	Pre-splicing RNA
chr18	31522086	+	28.8058	2.29185	0.198065	11.5712	5.76644e-31	2.77534e-30	Pre-splicing RNA
chr20	43613941	+	129.776	1.37992	0.187987	7.34051	2.12777e-13	5.49774e-13	Pre-splicing RNA
chr4	98421269	+	21.9975	1.06538	0.203415	5.23747	1.62792e-07	3.21496e-07	Pre-splicing RNA
chr4	143528640	+	43.255	2.70436	0.162656	16.6263	4.49519e-62	5.66452e-61	Pre-splicing RNA
chr6	87612093	+	119.267	1.00566	0.179178	5.61262	1.99281e-08	4.12134e-08	Pre-splicing RNA
chr9	32427392	+	72.1643	1.98773	0.202695	9.80651	1.05558e-22	3.83199e-22	Pre-splicing RNA
chr1	45628281	-	25.2037	1.04498	0.174533	5.98729	2.13365e-09	4.62446e-09	Pre-splicing RNA
chr10	74123888	-	37.8132	1.03691	0.162699	6.37315	1.85185e-10	4.22491e-10	Pre-splicing RNA
chr12	56417784	-	71.2779	2.55119	0.177078	14.4071	4.66786e-47	3.72778e-46	Pre-splicing RNA
chr12	113174686	-	92.216	1.90402	0.176225	10.8045	3.27773e-27	1.39251e-26	Pre-splicing RNA
chr14	77704384	-	42.3248	1.67381	0.200652	8.34185	7.31364e-17	2.15886e-16	Pre-splicing RNA
chr14	99400231	-	28.9352	1.02203	0.192479	5.30982	1.09736e-07	2.18807e-07	Pre-splicing RNA
chr16	53696283	-	34.982	3.48552	0.186369	18.7023	4.74449e-78	9.63901e-77	Pre-splicing RNA
chr17	40031239	-	75.5754	1.82005	0.200769	9.06539	1.24163e-19	4.05401e-19	Pre-splicing RNA
chr19	618559	-	28.4176	1.90543	0.175689	10.8454	2.09632e-27	8.97095e-27	Pre-splicing RNA
chr3	49099419	-	107.118	2.80549	0.15975	17.5617	4.83993e-69	7.58385e-68	Pre-splicing RNA
chr4	185408341	-	39.3632	1.31934	0.179003	7.37049	1.70007e-13	4.4101e-13	Pre-splicing RNA
chr6	497411	-	50.8315	1.69128	0.197172	8.57767	9.68154e-18	2.95055e-17	Pre-splicing RNA
chr6	30654821	-	80.5811	1.55735	0.176613	8.81786	1.1667e-18	3.673e-18	Pre-splicing RNA
chr6	79017375	-	53.0022	1.3445	0.181196	7.42011	1.17022e-13	3.05631e-13	Pre-splicing RNA
chr8	90978609	-	71.3626	2.91302	0.185297	15.7208	1.0897e-55	1.13133e-54	Pre-splicing RNA
chr9	35710842	-	48.8392	1.16434	0.216081	5.38843	7.1075e-08	1.43162e-07	Pre-splicing RNA
chr1	86734662	+	81.3976	1.18	0.190379	6.19819	5.71174e-10	1.27411e-09	Pre-splicing RNA
chr1	156800403	+	116.643	1.35006	0.166009	8.13245	4.2071e-16	1.20915e-15	Pre-splicing RNA
chr10	13610133	+	48.717	2.00316	0.161683	12.3894	2.98289e-35	1.64411e-34	Pre-splicing RNA
chr11	10770628	+	34.8088	1.19116	0.1831	6.50551	7.74286e-11	1.79512e-10	Pre-splicing RNA
chr12	64434878	+	47.0668	1.4191	0.183597	7.72945	1.08012e-14	2.9356e-14	Pre-splicing RNA
chr12	112148166	+	37.9843	3.16915	0.160837	19.7041	1.98791e-86	5.04766e-85	Pre-splicing RNA
chr15	64397749	+	26.8536	1.44578	0.206498	7.00142	2.5339e-12	6.26219e-12	Pre-splicing RNA
chr16	57755229	+	137.693	1.09285	0.163988	6.6642	2.66102e-11	6.2953e-11	Pre-splicing RNA
chr19	11025481	+	50.364	2.28643	0.175262	13.0458	6.71315e-39	4.15996e-38	Pre-splicing RNA
chr19	47781312	+	42.2697	2.01332	0.141333	14.2452	4.80158e-46	3.71802e-45	Pre-splicing RNA
chr3	52205877	+	55.5016	2.72441	0.170426	15.9859	1.60219e-57	1.76227e-56	Pre-splicing RNA
chr6	106654861	+	50.7489	1.79465	0.161659	11.1015	1.23416e-28	5.50407e-28	Pre-splicing RNA
chr7	2362762	+	148.739	2.35875	0.207405	11.3727	5.72104e-30	2.65988e-29	Pre-splicing RNA
chr7	131443577	+	31.4245	1.66126	0.20928	7.93797	2.05516e-15	5.75286e-15	Pre-splicing RNA
chr8	28132362	+	62.424	1.49525	0.196217	7.62041	2.52864e-14	6.77345e-14	Pre-splicing RNA
chr8	42357181	+	56.5937	1.4868	0.163112	9.11522	7.85135e-20	2.5812e-19	Pre-splicing RNA
chr8	95045609	+	26.5216	1.15821	0.214373	5.40279	6.56121e-08	1.32359e-07	Pre-splicing RNA
chr9	128509083	+	48.2237	1.14134	0.193489	5.89873	3.66306e-09	7.86597e-09	Pre-splicing RNA
chr1	9931924	-	61.2077	1.83698	0.207666	8.84581	9.08631e-19	2.87343e-18	Pre-splicing RNA
chr1	26892726	-	54.5717	1.30011	0.20819	6.24484	4.24231e-10	9.51578e-10	Pre-splicing RNA
chr1	26893393	-	70.9287	1.36508	0.210362	6.48918	8.63061e-11	1.99633e-10	Pre-splicing RNA
chr1	26897701	-	59.8526	1.93565	0.203318	9.52031	1.72667e-21	6.00732e-21	Pre-splicing RNA
chr1	42758961	-	85.3631	1.54554	0.191309	8.07875	6.54327e-16	1.86559e-15	Pre-splicing RNA
chr1	169992171	-	61.5855	2.18896	0.209216	10.4627	1.28144e-25	5.17011e-25	Pre-splicing RNA
chr1	220062948	-	69.3334	2.78389	0.200192	13.9061	5.81625e-44	4.23568e-43	Pre-splicing RNA
chr11	113737612	-	26.6114	1.17627	0.170569	6.89617	5.34244e-12	1.30428e-11	Pre-splicing RNA
chr12	117177596	-	55.7202	1.37075	0.21803	6.28697	3.2373e-10	7.30198e-10	Pre-splicing RNA
chr13	37040430	-	53.9662	2.51039	0.186815	13.4379	3.62819e-41	2.41311e-40	Pre-splicing RNA
chr13	113180000	-	94.8805	1.46508	0.154925	9.45669	3.17851e-21	1.09723e-20	Pre-splicing RNA
chr15	82852197	-	47.394	1.34188	0.189014	7.09939	1.2531e-12	3.13731e-12	Pre-splicing RNA
chr16	88824843	-	52.8963	2.5381	0.225379	11.2615	2.03368e-29	9.29715e-29	Pre-splicing RNA
chr17	1660714	-	40.1427	1.26966	0.164927	7.69832	1.37867e-14	3.7312e-14	Pre-splicing RNA
chr17	7856696	-	32.5154	3.76608	0.106177	35.4699	1.43243e-275	1.29964e-272	Pre-splicing RNA
chr17	15978140	-	102.595	1.16316	0.227992	5.10176	3.36518e-07	6.54988e-07	Pre-splicing RNA
chr17	40023242	-	46.5153	1.0506	0.171886	6.11222	9.82553e-10	2.16708e-09	Pre-splicing RNA
chr17	40029837	-	147.123	1.89499	0.164778	11.5002	1.31555e-30	6.25555e-30	Pre-splicing RNA
chr17	43018663	-	51.3696	2.00275	0.154427	12.969	1.83462e-38	1.11879e-37	Pre-splicing RNA
chr19	38916103	-	134.816	3.03953	0.14777	20.5693	5.17593e-94	1.61662e-92	Pre-splicing RNA
chr2	17716122	-	28.7744	1.064	0.186806	5.69575	1.2283e-08	2.5681e-08	Pre-splicing RNA
chr2	17726418	-	78.8489	1.83233	0.196771	9.31199	1.25465e-20	4.24211e-20	Pre-splicing RNA
chr20	35303953	-	54.819	1.20338	0.185954	6.47139	9.71033e-11	2.2419e-10	Pre-splicing RNA
chr21	37065570	-	26.8542	2.13998	0.190436	11.2372	2.67674e-29	1.21905e-28	Pre-splicing RNA
chr3	50318957	-	124.911	2.473	0.202218	12.2294	2.16542e-34	1.16353e-33	Pre-splicing RNA
chr4	47453181	-	42.8709	1.29489	0.155484	8.32809	8.21587e-17	2.42039e-16	Pre-splicing RNA
chr5	138189896	-	51.7929	2.83562	0.155028	18.2911	9.75184e-75	1.80297e-73	Pre-splicing RNA
chr5	138192647	-	56.6239	2.58165	0.146149	17.6644	7.87873e-70	1.25948e-68	Pre-splicing RNA
chr5	138951303	-	49.9018	2.33168	0.181331	12.8587	7.68902e-38	4.59329e-37	Pre-splicing RNA
chr6	30554830	-	49.1163	1.4064	0.211144	6.66086	2.72236e-11	6.43672e-11	Pre-splicing RNA
chr7	128972505	-	55.1874	1.66561	0.187439	8.88617	6.32526e-19	2.01398e-18	Pre-splicing RNA
chr7	128980026	-	40.9441	2.62081	0.180675	14.5056	1.11581e-47	9.0726e-47	Pre-splicing RNA
chr8	129854268	-	35.0152	1.39284	0.163071	8.54133	1.3269e-17	4.02376e-17	Pre-splicing RNA
chr9	35724957	-	66.8922	1.96943	0.221483	8.89201	6.00139e-19	1.91184e-18	Pre-splicing RNA
chr9	83669314	-	137.242	2.80756	0.216665	12.9581	2.1149e-38	1.28718e-37	Pre-splicing RNA
chr9	97034824	-	83.3159	1.33258	0.189747	7.02291	2.17292e-12	5.38152e-12	Pre-splicing RNA
chr9	97034829	-	81.5263	1.52142	0.185869	8.18545	2.71292e-16	7.84072e-16	Pre-splicing RNA
chr9	125438884	-	37.9164	1.19813	0.20084	5.96558	2.4376e-09	5.27035e-09	Pre-splicing RNA
chrX	154779352	-	60.1539	2.11944	0.244289	8.67598	4.1e-18	1.26843e-17	Pre-splicing RNA
chr10	110590532	+	37.0722	2.11668	0.161445	13.1108	2.85672e-39	1.78871e-38	Pre-splicing RNA
chr21	44319352	+	94.0238	1.87662	0.164248	11.4255	3.11908e-30	1.46443e-29	Pre-splicing RNA
chr11	95838131	-	38.0987	1.44956	0.195556	7.41254	1.23905e-13	3.23358e-13	Pre-splicing RNA
chr12	104135522	-	45.7853	2.23903	0.202386	11.0631	1.89354e-28	8.38547e-28	Pre-splicing RNA
chr17	1681911	-	37.1868	1.37404	0.182207	7.54109	4.66042e-14	1.23513e-13	Pre-splicing RNA
chr22	43174513	-	144.493	1.17903	0.161263	7.3112	2.64762e-13	6.81678e-13	Pre-splicing RNA
chr7	73570894	-	63.116	2.01587	0.177235	11.374	5.63312e-30	2.61998e-29	Pre-splicing RNA
chr8	125028628	-	65.5433	3.02946	0.214429	14.128	2.55202e-45	1.93031e-44	Pre-splicing RNA
chr1	209830881	+	29.5133	2.71801	0.1401	19.4005	7.63916e-84	1.81694e-82	Pre-splicing RNA
chr11	66063518	+	73.1942	1.57658	0.122998	12.8179	1.30097e-37	7.7271e-37	Pre-splicing RNA
chr12	50462621	+	68.3087	1.19033	0.202464	5.87923	4.12172e-09	8.83152e-09	Pre-splicing RNA
chr12	53459274	+	380.143	1.56917	0.171795	9.13393	6.60569e-20	2.17938e-19	Pre-splicing RNA
chr12	64439279	+	47.1745	1.04065	0.170519	6.10283	1.04207e-09	2.29522e-09	Pre-splicing RNA
chr13	94619253	+	109.233	1.7871	0.177685	10.0576	8.50075e-24	3.2159e-23	Pre-splicing RNA
chr16	46926945	+	66.5675	1.18149	0.184509	6.40343	1.51922e-10	3.47776e-10	Pre-splicing RNA
chr2	28942343	+	87.5735	1.17025	0.172856	6.77008	1.28707e-11	3.08391e-11	Pre-splicing RNA
chr2	207567561	+	73.2192	1.56979	0.215528	7.28349	3.25284e-13	8.34385e-13	Pre-splicing RNA
chr20	25218553	+	72.0492	2.83855	0.180794	15.7005	1.50148e-55	1.55149e-54	Pre-splicing RNA
chr6	7577815	+	45.2151	1.96206	0.19143	10.2495	1.18967e-24	4.63011e-24	Pre-splicing RNA
chr7	35890767	+	59.3256	3.28909	0.158148	20.7976	4.55194e-96	1.5132e-94	Pre-splicing RNA
chr7	99386707	+	63.2302	2.32021	0.188592	12.3028	8.75119e-35	4.75165e-34	Pre-splicing RNA
chr8	97825063	+	125.067	1.57421	0.162609	9.68091	3.63455e-22	1.29485e-21	Pre-splicing RNA
chr9	97656048	+	49.2931	2.21996	0.135808	16.3463	4.6242e-60	5.50274e-59	Pre-splicing RNA
chr9	97664352	+	51.3495	1.00643	0.185922	5.41317	6.19189e-08	1.25065e-07	Pre-splicing RNA
chr9	128508965	+	36.2066	2.51843	0.191583	13.1454	1.8087e-39	1.14134e-38	Pre-splicing RNA
chr1	35189058	-	122.96	1.00605	0.134225	7.49523	6.61811e-14	1.7449e-13	Pre-splicing RNA
chr10	72340858	-	85.8239	1.48854	0.199548	7.45955	8.68184e-14	2.27963e-13	Pre-splicing RNA
chr10	80163386	-	98.1753	1.34107	0.166972	8.03168	9.61445e-16	2.72535e-15	Pre-splicing RNA
chr10	100164055	-	62.9902	1.06175	0.186519	5.69243	1.25245e-08	2.61668e-08	Pre-splicing RNA
chr11	94459466	-	52.2346	2.08954	0.162516	12.8574	7.8112e-38	4.66552e-37	Pre-splicing RNA
chr11	94459480	-	51.753	1.26397	0.168557	7.49876	6.44251e-14	1.69944e-13	Pre-splicing RNA
chr12	113161904	-	57.0586	1.97291	0.179693	10.9794	4.8035e-28	2.09872e-27	Pre-splicing RNA
chr13	113178969	-	133.127	2.20744	0.179573	12.2927	9.91175e-35	5.37317e-34	Pre-splicing RNA
chr14	75053593	-	284.799	2.03191	0.206758	9.82749	8.57295e-23	3.12346e-22	Pre-splicing RNA
chr15	75598654	-	517.283	2.8711	0.252046	11.3912	4.62756e-30	2.1585e-29	Pre-splicing RNA
chr20	5943666	-	39.3771	1.60417	0.175108	9.16104	5.14006e-20	1.70217e-19	Pre-splicing RNA
chr3	3172890	-	92.601	1.18575	0.168949	7.01839	2.24434e-12	5.55508e-12	Pre-splicing RNA
chr5	177301803	-	141.018	2.42025	0.178587	13.5523	7.68291e-42	5.21621e-41	Pre-splicing RNA
chr6	35869506	-	47.9641	1.37823	0.213123	6.46681	1.00095e-10	2.30968e-10	Pre-splicing RNA
chr1	92333409	+	94.9427	1.71951	0.215725	7.97084	1.57599e-15	4.43391e-15	Pre-splicing RNA
chr10	38054384	+	1513.94	4.34925	0.304148	14.2998	2.19443e-46	1.71746e-45	Pre-splicing RNA
chr10	122424899	+	48.6908	1.49082	0.234001	6.371	1.87798e-10	4.28346e-10	Pre-splicing RNA
chr11	134374180	+	40.7971	1.01344	0.205943	4.92097	8.61171e-07	1.63961e-06	Pre-splicing RNA
chr15	83568599	+	34.1057	1.46642	0.206247	7.11003	1.1602e-12	2.9102e-12	Pre-splicing RNA
chr2	69044746	+	64.0481	1.9364	0.253345	7.64331	2.11713e-14	5.68671e-14	Pre-splicing RNA
chr6	80027940	+	40.9518	3.57292	0.175417	20.3682	3.20467e-92	9.52922e-91	Pre-splicing RNA
chr7	97181054	+	673.112	1.08623	0.222798	4.87542	1.08577e-06	2.05785e-06	Pre-splicing RNA
chr9	128515624	+	55.4807	1.13168	0.187826	6.02516	1.68943e-09	3.6788e-09	Pre-splicing RNA
chr11	792169	-	51.5294	1.97747	0.181281	10.9083	1.05255e-27	4.55117e-27	Pre-splicing RNA
chr11	94470491	-	78.7458	2.84837	0.1931	14.7507	3.04446e-49	2.59631e-48	Pre-splicing RNA
chr14	54984822	-	55.2973	1.7568	0.176917	9.93011	3.07904e-23	1.14104e-22	Pre-splicing RNA
chr15	50736181	-	21.0898	1.40517	0.214933	6.53772	6.24654e-11	1.45392e-10	Pre-splicing RNA
chr16	2214154	-	181.224	1.24612	0.151323	8.23486	1.79766e-16	5.2292e-16	Pre-splicing RNA
chr16	29925908	-	27.7402	1.42839	0.239487	5.96437	2.45586e-09	5.3086e-09	Pre-splicing RNA
chr17	56949728	-	44.5286	2.57319	0.180458	14.2592	3.92899e-46	3.05188e-45	Pre-splicing RNA
chr2	44322781	-	20.8048	1.66266	0.210956	7.88155	3.23337e-15	8.97397e-15	Pre-splicing RNA
chr2	55254763	-	49.4561	1.57453	0.162641	9.681	3.63155e-22	1.29396e-21	Pre-splicing RNA
chr21	46161704	-	71.7455	3.26543	0.179661	18.1755	8.07039e-74	1.46017e-72	Pre-splicing RNA
chr3	53872419	-	69.8176	2.01841	0.221257	9.12251	7.34068e-20	2.41566e-19	Pre-splicing RNA
chr9	34098336	-	58.8592	3.21889	0.197063	16.3343	5.62813e-60	6.67818e-59	Pre-splicing RNA
chr2	112573753	+	52.082	1.27231	0.175385	7.2544	4.03453e-13	1.03105e-12	Pre-splicing RNA
chr20	38752278	+	35.4966	3.35514	0.181913	18.4436	5.87008e-76	1.12965e-74	Pre-splicing RNA
chr20	43637245	+	30.6278	2.50779	0.184788	13.5712	5.93541e-42	4.04454e-41	Pre-splicing RNA
chr8	93701435	+	80.6691	1.2479	0.194812	6.40565	1.49725e-10	3.42873e-10	Pre-splicing RNA
chr9	85975031	+	57.6695	2.00684	0.183454	10.9392	7.48504e-28	3.25124e-27	Pre-splicing RNA
chr1	18883135	-	206.83	2.72125	0.269682	10.0906	6.08016e-24	2.30933e-23	Pre-splicing RNA
chr10	72375798	-	50.5203	1.26531	0.223836	5.65284	1.57815e-08	3.28055e-08	Pre-splicing RNA
chr13	24912054	-	54.1554	2.15439	0.21015	10.2517	1.16325e-24	4.53031e-24	Pre-splicing RNA
chr13	24912057	-	53.9706	3.1973	0.201739	15.8487	1.43486e-56	1.52894e-55	Pre-splicing RNA
chr13	36312403	-	38.1171	2.04707	0.167101	12.2505	1.67044e-34	9.00953e-34	Pre-splicing RNA
chr15	22939234	-	72.6325	1.61046	0.171286	9.40213	5.34688e-21	1.833e-20	Pre-splicing RNA
chr21	42863530	-	47.1646	1.08904	0.171376	6.35472	2.08807e-10	4.75187e-10	Pre-splicing RNA
chr4	151758916	-	78.6379	3.15297	0.15624	20.1802	1.46081e-90	4.16085e-89	Pre-splicing RNA
chr9	83663939	-	51.4323	2.73026	0.197053	13.8554	1.17972e-43	8.50146e-43	Pre-splicing RNA
chr9	83665127	-	48.4545	1.82513	0.21982	8.30283	1.01657e-16	2.98652e-16	Pre-splicing RNA
chr10	70421780	+	41.5236	1.63198	0.19091	8.54846	1.24738e-17	3.78599e-17	Pre-splicing RNA
chr10	100916662	+	34.5615	1.00724	0.211839	4.75476	1.9868e-06	3.71225e-06	Pre-splicing RNA
chr10	103406742	+	64.5723	3.20307	0.158445	20.2156	7.13116e-91	2.04685e-89	Pre-splicing RNA
chr11	9409965	+	44.6184	1.351	0.196317	6.88172	5.91354e-12	1.44068e-11	Pre-splicing RNA
chr11	34464121	+	65.6029	1.4951	0.206254	7.24882	4.20419e-13	1.07338e-12	Pre-splicing RNA
chr11	134356316	+	62.6107	3.08552	0.215074	14.3463	1.12396e-46	8.87442e-46	Pre-splicing RNA
chr12	112149762	+	73.3485	2.92974	0.154729	18.9346	5.9108e-80	1.26511e-78	Pre-splicing RNA
chr19	13757829	+	62.9743	3.35213	0.214544	15.6244	4.96402e-55	5.04113e-54	Pre-splicing RNA
chr22	31201580	+	38.2299	2.15622	0.161295	13.3681	9.28339e-41	6.09483e-40	Pre-splicing RNA
chr3	119485361	+	75.9783	3.36392	0.160038	21.0195	4.35171e-98	1.52572e-96	Pre-splicing RNA
chr5	140705646	+	29.3427	2.47437	0.15282	16.1914	5.79677e-59	6.67804e-58	Pre-splicing RNA
chr7	66356866	+	707.231	1.22946	0.357239	3.44155	0.000578389	0.000924325	Pre-splicing RNA
chr7	112472341	+	72.9616	1.61304	0.204789	7.87658	3.36472e-15	9.33225e-15	Pre-splicing RNA
chr8	94841500	+	26.3655	2.15473	0.214579	10.0416	1.00013e-23	3.77053e-23	Pre-splicing RNA
chr9	128990191	+	59.7966	1.17477	0.160465	7.32105	2.46044e-13	6.34364e-13	Pre-splicing RNA
chrX	154449888	+	204.334	1.34528	0.149279	9.01183	2.02653e-19	6.57064e-19	Pre-splicing RNA
chr11	95838200	-	19.5899	2.72946	0.214539	12.7224	4.43963e-37	2.59425e-36	Pre-splicing RNA
chr15	65180111	-	36.6631	3.3938	0.156489	21.6872	2.71175e-104	1.12961e-102	Pre-splicing RNA
chr16	53700710	-	20.5412	1.5555	0.206802	7.52171	5.40627e-14	1.43015e-13	Pre-splicing RNA
chr17	1660549	-	50.2548	1.87975	0.15534	12.1009	1.04497e-33	5.48959e-33	Pre-splicing RNA
chr17	35133438	-	75.6208	2.67244	0.180148	14.8347	8.73527e-50	7.55858e-49	Pre-splicing RNA
chr17	40412970	-	73.8624	1.50246	0.177368	8.47083	2.43651e-17	7.30227e-17	Pre-splicing RNA
chr17	76330660	-	100.707	1.04959	0.18582	5.64844	1.61913e-08	3.36386e-08	Pre-splicing RNA
chr19	13115308	-	77.6275	2.60885	0.143076	18.234	2.77306e-74	5.06655e-73	Pre-splicing RNA
chr19	34769432	-	92.8924	1.75087	0.228921	7.64835	2.03567e-14	5.47146e-14	Pre-splicing RNA
chr2	45599768	-	23.4724	1.82734	0.206906	8.83175	1.03048e-18	3.25076e-18	Pre-splicing RNA
chr3	47414917	-	127.952	1.13289	0.201215	5.63022	1.79981e-08	3.72945e-08	Pre-splicing RNA
chr3	49099388	-	120.084	1.19517	0.182361	6.55391	5.60512e-11	1.30667e-10	Pre-splicing RNA
chr6	3155721	-	255.964	2.32904	0.151428	15.3806	2.21056e-53	2.13198e-52	Pre-splicing RNA
chr1	35325366	+	364.851	1.49214	0.30868	4.83394	1.33857e-06	2.5249e-06	Pre-splicing RNA
chr1	63631734	+	94.0605	2.35772	0.167092	14.1103	3.28268e-45	2.47291e-44	Pre-splicing RNA
chr1	169830721	+	60.7326	2.454	0.207269	11.8397	2.43305e-32	1.22821e-31	Pre-splicing RNA
chr1	171535482	+	68.4232	4.33597	0.21113	20.537	1.00555e-93	3.11452e-92	Pre-splicing RNA
chr1	185099812	+	63.8277	1.39589	0.187704	7.43667	1.03256e-13	2.70227e-13	Pre-splicing RNA
chr10	5914209	+	89.9603	1.5482	0.171517	9.02649	1.77269e-19	5.76017e-19	Pre-splicing RNA
chr10	68943255	+	54.7145	1.73252	0.179854	9.63294	5.80471e-22	2.05354e-21	Pre-splicing RNA
chr14	92810281	+	32.8083	1.95366	0.192822	10.132	3.98619e-24	1.5235e-23	Pre-splicing RNA
chr15	78894822	+	118.505	4.94593	0.0922679	53.604	0	0	Pre-splicing RNA
chr16	46928912	+	75.8494	1.34488	0.208808	6.44073	1.18896e-10	2.73741e-10	Pre-splicing RNA
chr19	7642266	+	54.3442	2.85701	0.18761	15.2284	2.29062e-52	2.13877e-51	Pre-splicing RNA
chr2	96360676	+	59.8199	2.86398	0.203437	14.0779	5.1901e-45	3.89169e-44	Pre-splicing RNA
chr2	151435574	+	53.2538	1.5231	0.179143	8.50214	1.86119e-17	5.61058e-17	Pre-splicing RNA
chr3	52212369	+	89.0438	2.36213	0.189038	12.4956	7.89184e-36	4.43457e-35	Pre-splicing RNA
chr3	179580993	+	90.4886	1.99497	0.12591	15.8444	1.53636e-56	1.63569e-55	Pre-splicing RNA
chr5	77034498	+	37.3193	2.25149	0.187399	12.0144	2.98509e-33	1.54914e-32	Pre-splicing RNA
chr7	102466050	+	51.0336	2.67071	0.170625	15.6526	3.19088e-55	3.26182e-54	Pre-splicing RNA
chr8	21971925	+	55.0364	2.7109	0.202275	13.4021	5.8801e-41	3.8817e-40	Pre-splicing RNA
chrX	47570021	+	80.9265	2.36813	0.19866	11.9205	9.25135e-33	4.72916e-32	Pre-splicing RNA
chr1	169992167	-	58.2906	1.86336	0.211393	8.81468	1.20022e-18	3.77533e-18	Pre-splicing RNA
chr1	241513660	-	48.6932	2.86009	0.140305	20.3848	2.28351e-92	6.81736e-91	Pre-splicing RNA
chr11	534264	-	65.7639	2.60425	0.146256	17.8061	6.34139e-71	1.0447e-69	Pre-splicing RNA
chr13	48086333	-	59.391	1.11492	0.157312	7.08733	1.36727e-12	3.41695e-12	Pre-splicing RNA
chr2	3196895	-	122.692	1.19292	0.207258	5.75572	8.62715e-09	1.81815e-08	Pre-splicing RNA
chr2	201629813	-	140.557	1.61356	0.195607	8.24903	1.59688e-16	4.65462e-16	Pre-splicing RNA
chr20	25320273	-	113.719	2.91548	0.157462	18.5154	1.55009e-76	3.02845e-75	Pre-splicing RNA
chr3	121807438	-	181.233	1.4868	0.272812	5.4499	5.03979e-08	1.02205e-07	Pre-splicing RNA
chr4	75494104	-	53.4083	1.97262	0.139382	14.1526	1.80024e-45	1.36808e-44	Pre-splicing RNA
chr7	128982281	-	46.4084	1.37677	0.164186	8.38545	5.05313e-17	1.50113e-16	Pre-splicing RNA
chr9	97687215	-	34.51	2.54116	0.176297	14.4141	4.22051e-47	3.37631e-46	Pre-splicing RNA
chr9	108992655	-	58.6619	1.45254	0.151596	9.58169	9.54671e-22	3.35375e-21	Pre-splicing RNA
chrX	77697631	-	48.7211	2.41097	0.173706	13.8796	8.42478e-44	6.09833e-43	Pre-splicing RNA
chr1	201854830	+	61.1068	1.43952	0.192907	7.46226	8.50523e-14	2.23421e-13	Pre-splicing RNA
chr1	214658919	+	56.1727	1.59327	0.208727	7.63328	2.2885e-14	6.13858e-14	Pre-splicing RNA
chr12	418626	+	57.447	1.69851	0.185202	9.17109	4.6824e-20	1.55255e-19	Pre-splicing RNA
chr12	118020948	+	87.4775	1.42567	0.110041	12.9558	2.17797e-38	1.32491e-37	Pre-splicing RNA
chr13	32707031	+	39.964	3.03403	0.184643	16.4319	1.13026e-60	1.36863e-59	Pre-splicing RNA
chr14	49780260	+	53.3398	1.0437	0.146175	7.14009	9.32699e-13	2.34794e-12	Pre-splicing RNA
chr17	34991084	+	39.5564	2.81461	0.214438	13.1256	2.35049e-39	1.47696e-38	Pre-splicing RNA
chr17	57111875	+	64.672	1.93403	0.20295	9.52961	1.57882e-21	5.50376e-21	Pre-splicing RNA
chr19	40580813	+	61.2332	1.21311	0.1599	7.58671	3.2814e-14	8.75457e-14	Pre-splicing RNA
chr2	237760188	+	45.2393	1.4323	0.219391	6.52849	6.64357e-11	1.54507e-10	Pre-splicing RNA
chr20	21386915	+	89.0778	1.24744	0.15755	7.91774	2.41873e-15	6.75279e-15	Pre-splicing RNA
chr21	44324574	+	99.2914	1.90746	0.157133	12.1392	6.54915e-34	3.4625e-33	Pre-splicing RNA
chr7	152820419	+	52.0953	1.42962	0.193919	7.37224	1.67779e-13	4.35382e-13	Pre-splicing RNA
chr8	23260636	+	29.3795	1.80228	0.173315	10.3989	2.50789e-25	1.00044e-24	Pre-splicing RNA
chr8	28137750	+	45.6048	3.44685	0.177041	19.4692	2.00212e-84	4.81739e-83	Pre-splicing RNA
chr9	113288207	+	88.9542	1.96759	0.15503	12.6916	6.57908e-37	3.8222e-36	Pre-splicing RNA
chrX	15799900	+	64.092	1.38163	0.262573	5.2619	1.42577e-07	2.82578e-07	Pre-splicing RNA
chrX	24704435	+	39.1384	1.55569	0.203543	7.64305	2.12142e-14	5.69781e-14	Pre-splicing RNA
chrX	49250204	+	35.5046	3.25686	0.204271	15.9438	3.1451e-57	3.4259e-56	Pre-splicing RNA
chr1	70300900	-	52.566	1.18568	0.232554	5.09852	3.42324e-07	6.6587e-07	Pre-splicing RNA
chr1	77721878	-	35.5679	2.41767	0.158026	15.2992	7.74511e-53	7.32711e-52	Pre-splicing RNA
chr11	67440360	-	179.029	1.34023	0.18465	7.25823	3.92196e-13	1.00298e-12	Pre-splicing RNA
chr12	104120435	-	45.3512	1.9427	0.20145	9.64355	5.23453e-22	1.855e-21	Pre-splicing RNA
chr14	50468733	-	47.072	2.3979	0.157785	15.1973	3.68766e-52	3.42344e-51	Pre-splicing RNA
chr15	60355989	-	107.788	1.34128	0.178936	7.49585	6.58712e-14	1.73685e-13	Pre-splicing RNA
chr17	56949411	-	50.8197	1.07696	0.175383	6.14064	8.21878e-10	1.81939e-09	Pre-splicing RNA
chr19	10138465	-	44.3782	1.14875	0.207404	5.5387	3.04729e-08	6.24896e-08	Pre-splicing RNA
chr20	36680855	-	78.5525	2.33506	0.157559	14.8202	1.08487e-49	9.36118e-49	Pre-splicing RNA
chr3	32526827	-	30.5424	2.34215	0.186282	12.5731	2.96681e-36	1.68982e-35	Pre-splicing RNA
chr4	165100652	-	138.471	1.17283	0.214828	5.45942	4.77704e-08	9.70038e-08	Pre-splicing RNA
chr5	154935899	-	45.1617	2.12308	0.206866	10.2631	1.03369e-24	4.03147e-24	Pre-splicing RNA
chr6	53269189	-	75.7875	1.33987	0.193123	6.93791	3.97935e-12	9.7605e-12	Pre-splicing RNA
chr6	106619314	-	50.5643	3.49235	0.197594	17.6744	6.60311e-70	1.05692e-68	Pre-splicing RNA
chr1	86742306	+	55.1127	1.06069	0.186273	5.6943	1.2388e-08	2.58932e-08	Pre-splicing RNA
chr10	110590570	+	37.5206	2.70962	0.161417	16.7864	3.06777e-63	3.99993e-62	Pre-splicing RNA
chr10	124829408	+	48.292	1.10384	0.179526	6.14861	7.81634e-10	1.73123e-09	Pre-splicing RNA
chr11	59793439	+	38.5311	1.02808	0.225711	4.55486	5.24207e-06	9.55599e-06	Pre-splicing RNA
chr15	90754921	+	66.01	1.96303	0.200531	9.78915	1.25345e-22	4.53572e-22	Pre-splicing RNA
chr2	61164489	+	27.1971	1.15321	0.231573	4.97989	6.36189e-07	1.22032e-06	Pre-splicing RNA
chr21	44321836	+	65.8764	2.49512	0.152271	16.386	2.40643e-60	2.88857e-59	Pre-splicing RNA
chr22	46278624	+	85.5107	1.63708	0.191443	8.55126	1.21757e-17	3.69674e-17	Pre-splicing RNA
chr5	72186646	+	111.677	1.14972	0.193979	5.92705	3.08422e-09	6.641e-09	Pre-splicing RNA
chr7	118188335	+	198.227	2.44836	0.176175	13.8973	6.57388e-44	4.779e-43	Pre-splicing RNA
chr8	21981793	+	61.9688	1.31051	0.213649	6.13395	8.57245e-10	1.89644e-09	Pre-splicing RNA
chr8	41609460	+	98.4164	1.81537	0.180125	10.0784	6.88628e-24	2.61124e-23	Pre-splicing RNA
chr9	70280822	+	49.3505	1.28872	0.179838	7.16598	7.72311e-13	1.94986e-12	Pre-splicing RNA
chr1	117887705	-	142.168	2.07214	0.264291	7.84039	4.49135e-15	1.23942e-14	Pre-splicing RNA
chr10	87792672	-	94.8647	1.0929	0.165685	6.59628	4.21616e-11	9.88011e-11	Pre-splicing RNA
chr12	21477837	-	23.9029	1.39842	0.21021	6.65248	2.882e-11	6.8077e-11	Pre-splicing RNA
chr12	95057770	-	48.0175	1.07248	0.191698	5.59464	2.21084e-08	4.56413e-08	Pre-splicing RNA
chr12	109557127	-	330.756	1.0639	0.169553	6.27471	3.50298e-10	7.88976e-10	Pre-splicing RNA
chr17	1827878	-	358.88	3.37161	0.28916	11.66	2.04016e-31	9.98576e-31	Pre-splicing RNA
chr3	9789897	-	75.1484	1.91267	0.166938	11.4574	2.15931e-30	1.01986e-29	Pre-splicing RNA
chr3	72841047	-	69.7503	1.37806	0.188483	7.31131	2.64543e-13	6.81162e-13	Pre-splicing RNA
chr5	10239255	-	52.0167	1.19384	0.20332	5.87174	4.31246e-09	9.23381e-09	Pre-splicing RNA
chr9	34107419	-	50.2159	1.3943	0.199812	6.97805	2.99299e-12	7.37181e-12	Pre-splicing RNA
chr9	35664018	-	40.3083	1.41945	0.202407	7.01286	2.33502e-12	5.77798e-12	Pre-splicing RNA
chr11	46645924	+	55.1524	1.46847	0.169962	8.63997	5.62297e-18	1.73039e-17	Pre-splicing RNA
chr11	118368758	+	41.8995	1.3168	0.200392	6.57114	4.99305e-11	1.16698e-10	Pre-splicing RNA
chr15	78580905	+	53.5899	2.90829	0.181053	16.0632	4.62055e-58	5.15846e-57	Pre-splicing RNA
chr16	25128511	+	34.907	2.05677	0.145625	14.1237	2.71198e-45	2.05047e-44	Pre-splicing RNA
chr19	48478506	+	60.7122	1.78094	0.194946	9.13552	6.50931e-20	2.14815e-19	Pre-splicing RNA
chr2	26933263	+	63.163	1.43142	0.257916	5.54996	2.85743e-08	5.86544e-08	Pre-splicing RNA
chr2	162356453	+	35.8802	1.72223	0.172941	9.9585	2.31523e-23	8.62362e-23	Pre-splicing RNA
chr4	87451712	+	62.4903	1.14746	0.186215	6.162	7.18326e-10	1.59395e-09	Pre-splicing RNA
chr5	173154324	+	87.1837	2.89012	0.148159	19.5069	9.59107e-85	2.32732e-83	Pre-splicing RNA
chr6	36075863	+	41.6255	1.86518	0.200122	9.32023	1.16086e-20	3.93177e-20	Pre-splicing RNA
chr6	57632198	+	91.5316	1.42267	0.247833	5.74043	9.44341e-09	1.98578e-08	Pre-splicing RNA
chr7	102425016	+	96.8109	3.72862	0.194679	19.1526	9.20519e-82	2.06778e-80	Pre-splicing RNA
chr9	136669620	+	60.8696	2.07777	0.223404	9.30051	1.39768e-20	4.71884e-20	Pre-splicing RNA
chr1	150661911	-	74.2208	2.52493	0.211652	11.9296	8.29787e-33	4.24817e-32	Pre-splicing RNA
chr10	73136845	-	26.433	1.03544	0.177681	5.82752	5.62566e-09	1.19664e-08	Pre-splicing RNA
chr11	46795620	-	66.6017	3.42032	0.161681	21.1547	2.49605e-99	9.0763e-98	Pre-splicing RNA
chr11	78568721	-	26.3356	1.1361	0.157584	7.20948	5.61646e-13	1.427e-12	Pre-splicing RNA
chr13	41252954	-	37.5533	2.34508	0.229386	10.2233	1.55924e-24	6.04252e-24	Pre-splicing RNA
chr21	36043867	-	46.8041	1.68794	0.203653	8.28832	1.1486e-16	3.36804e-16	Pre-splicing RNA
chr9	123159162	-	44.5992	2.27136	0.17787	12.7697	2.41961e-37	1.42439e-36	Pre-splicing RNA
chr9	125439007	-	89.5249	1.14338	0.225133	5.07866	3.80105e-07	7.37701e-07	Pre-splicing RNA
chr1	32036957	+	41.1367	3.46166	0.125186	27.6521	2.63672e-168	5.44907e-166	Pre-splicing RNA
chr1	185099961	+	46.0679	2.17976	0.190029	11.4706	1.85317e-30	8.76716e-30	Pre-splicing RNA
chr1	201855150	+	46.0558	1.5573	0.183184	8.5013	1.87475e-17	5.65053e-17	Pre-splicing RNA
chr10	26720287	+	70.1209	1.77732	0.201868	8.80437	1.31593e-18	4.13544e-18	Pre-splicing RNA
chr10	113721672	+	37.5852	2.01583	0.196608	10.253	1.14672e-24	4.46764e-24	Pre-splicing RNA
chr15	90948701	+	51.1813	1.73558	0.165962	10.4577	1.35053e-25	5.44591e-25	Pre-splicing RNA
chr17	57118986	+	46.9895	1.90615	0.178275	10.6922	1.1068e-26	4.62137e-26	Pre-splicing RNA
chr2	86134326	+	35.3261	3.04925	0.152694	19.9697	1.01038e-88	2.72356e-87	Pre-splicing RNA
chr3	169782641	+	31.0868	1.34687	0.186615	7.21735	5.30089e-13	1.34829e-12	Pre-splicing RNA
chr1	117883557	-	91.2129	1.02752	0.217525	4.72367	2.3163e-06	4.31057e-06	Pre-splicing RNA
chr11	533843	-	66.5689	1.71621	0.180597	9.50295	2.04033e-21	7.08005e-21	Pre-splicing RNA
chr11	126205470	-	61.5106	1.97633	0.15909	12.4227	1.96804e-35	1.09121e-34	Pre-splicing RNA
chr12	117174781	-	31.1176	1.61532	0.204175	7.91143	2.54454e-15	7.09926e-15	Pre-splicing RNA
chr13	49927979	-	69.7687	2.25307	0.177047	12.7258	4.24931e-37	2.48499e-36	Pre-splicing RNA
chr14	49851625	-	42.1946	1.60129	0.184873	8.66154	4.65433e-18	1.43729e-17	Pre-splicing RNA
chr14	49851664	-	51.4548	2.19676	0.178954	12.2756	1.22501e-34	6.62244e-34	Pre-splicing RNA
chr18	26035093	-	247.538	1.05715	0.19612	5.39031	7.0338e-08	1.41701e-07	Pre-splicing RNA
chr19	48969600	-	45.1341	1.62387	0.239939	6.76786	1.30698e-11	3.13082e-11	Pre-splicing RNA
chr21	28882987	-	60.3979	1.3267	0.182849	7.25571	3.99556e-13	1.02152e-12	Pre-splicing RNA
chr3	50318535	-	134.995	2.20878	0.211695	10.4338	1.73793e-25	6.97704e-25	Pre-splicing RNA
chr4	87357282	-	82.3898	1.40811	0.214788	6.5558	5.53443e-11	1.29043e-10	Pre-splicing RNA
chr7	16627076	-	41.5702	2.31654	0.208853	11.0917	1.37672e-28	6.12957e-28	Pre-splicing RNA
chrX	123634014	-	32.0927	1.50303	0.166974	9.0016	2.22448e-19	7.20242e-19	Pre-splicing RNA
chr10	13204359	+	128.317	1.24995	0.204034	6.12617	9.00171e-10	1.98951e-09	Pre-splicing RNA
chr10	13600307	+	56.9818	1.43007	0.175245	8.16039	3.33936e-16	9.62281e-16	Pre-splicing RNA
chr11	10770616	+	35.0222	2.92902	0.156938	18.6636	9.79197e-78	1.96893e-76	Pre-splicing RNA
chr11	108678324	+	83.3009	2.67058	0.160151	16.6754	1.97755e-62	2.52014e-61	Pre-splicing RNA
chr12	50474064	+	30.1123	2.38571	0.175068	13.6273	2.75487e-42	1.89951e-41	Pre-splicing RNA
chr13	113640132	+	701.91	1.37503	0.217623	6.31839	2.64306e-10	5.98669e-10	Pre-splicing RNA
chr2	9913190	+	99.8583	1.89331	0.210792	8.98187	2.66208e-19	8.59233e-19	Pre-splicing RNA
chr2	151435566	+	51.8999	2.45881	0.167121	14.7128	5.33829e-49	4.51829e-48	Pre-splicing RNA
chr20	43623919	+	108.835	1.21753	0.180251	6.75463	1.43198e-11	3.42297e-11	Pre-splicing RNA
chr4	82457010	+	123.211	3.29898	0.165965	19.8776	6.35627e-88	1.67574e-86	Pre-splicing RNA
chr5	44814967	+	84.5927	1.14044	0.160627	7.09989	1.24857e-12	3.12661e-12	Pre-splicing RNA
chr5	69276546	+	77.4438	2.94165	0.154332	19.0605	5.37625e-81	1.18582e-79	Pre-splicing RNA
chr5	112992678	+	55.1819	1.821	0.228134	7.98217	1.43781e-15	4.05099e-15	Pre-splicing RNA
chr6	32157718	+	39.2886	1.70518	0.166454	10.2441	1.25739e-24	4.88804e-24	Pre-splicing RNA
[truncated: 35,200 more rows]

## Sheet: Table S2
chromosome	gene	strand	position	meta log (OR)	detection location
chr22	PICK1	+	38075005	13.4948	Pre-splicing RNA
chr3	TIMMDC1	+	119523752	14.0321	Pre-splicing RNA
chr3	RIOX2	-	97967310	14.9887	Pre-splicing RNA
chr7	SUN1	+	842086	13.5552	Pre-splicing RNA
chr1	ADPRS	+	36093243	14.1404	Pre-splicing RNA
chr19	PLD3	+	40369957	14.1582	Pre-splicing RNA
chr22	TRMT2A	-	20114681	13.841	Pre-splicing RNA
chr2	IDH1	-	208248516	12.6122	Pre-splicing RNA
chr2	POLR2D	-	127848099	16.2148	Pre-splicing RNA
chr17	METTL2A	+	62448721	14.2759	Pre-splicing RNA
chr11	SRPRA	-	126267689	11.6971	Pre-splicing RNA
chr17	MLX	+	42571692	15.5547	Pre-splicing RNA
chr14	ARID4A	+	58304946	13.1315	Pre-splicing RNA
chr7	PON2	-	95412397	10.4391	Pre-splicing RNA
chr1	PHACTR4	+	28407422	26.1632	Pre-splicing RNA
chr2	HDLBP	-	241233854	14.5251	Pre-splicing RNA
chr6	BRD2	+	32974618	11.5845	Pre-splicing RNA
chr1	ADIPOR1	-	202946466	15.7928	Pre-splicing RNA
chr15	NUSAP1	+	41365455	12.5153	Pre-splicing RNA
chr16	CTCF	+	67616757	26.0835	Pre-splicing RNA
chr17	USP22	-	21028550	14.034	Pre-splicing RNA
chr1	EMC1	-	19242390	27.5118	Post-splicing RNA
chr1	B3GALNT2	-	235494796	14.4285	Post-splicing RNA
chr4	SEPTIN11	+	77030877	14.1394	Post-splicing RNA
chr3	RASSF1	-	50330696	15.5795	Post-splicing RNA
chr1	STRIP1	+	110045023	12.3771	Post-splicing RNA
chr20	ZGPAT	+	63733698	13.5361	Post-splicing RNA
chr9	NOL8	-	92298271	13.1018	Post-splicing RNA
chr12	NAA25	-	112039289	15.1933	Post-splicing RNA
chr11	TUT1	-	62577277	13.4314	Post-splicing RNA
chr10	TRUB1	+	114959800	13.4002	Post-splicing RNA
chr8	XPO7	+	21990874	12.8912	Post-splicing RNA
chr2	MPHOSPH10	+	71141360	10.8162	Post-splicing RNA
chr17	MYO19	-	36532648	13.7371	Post-splicing RNA
chr3	FHIT	-	60821984	13.3114	Post-splicing RNA
chr11	GANAB	-	62626401	14.216	Post-splicing RNA
chr7	KLHL7	+	23140899	26.2989	Post-splicing RNA
chr6	USP45	-	99510141	14.6369	Post-splicing RNA
chr4	SCFD2	-	52920803	13.4252	Post-splicing RNA
chr2	TTC27	+	32678876	23.7478	Post-splicing RNA
chr5	SAR1B	-	134620993	13.5918	Post-splicing RNA
chr2	PLEKHB2	+	131126749	13.789	Post-splicing RNA
chr10	VTI1A	+	112668245	13.6535	Post-splicing RNA
chr1	USF1	-	161040590	13.5851	Post-splicing RNA
chr6	ABHD16A	-	31693419	10.7707	Post-splicing RNA
chr3	LSG1	-	194648747	12.988	Post-splicing RNA
chr13	TPP2	+	102604810	12.1566	Post-splicing RNA
chr1	TPR	-	186338161	13.4465	Post-splicing RNA
chr15	CLK3	+	74627642	10.7109	Post-splicing RNA
chr7	SLC4A2	+	151075394	11.2677	Post-splicing RNA
chr1	RPAP2	+	92303999	12.396	Post-splicing RNA
chr19	STXBP2	+	7642101	13.0533	Post-splicing RNA
chr5	ZFR	-	32379138	11.1571	Post-splicing RNA

## Sheet: Table S3
chromosome	gene	strand	position	absolute delta meta M value	detection location
chr8	Ints10	+	69273341	24.67	Pre-splicing RNA
chr2	Eif2ak4	+	118303165	55.17	Pre-splicing RNA
chr16	Adamts1	-	85596522	23.25	Pre-splicing RNA
chr8	Trmt9b	+	36965509	46.51	Pre-splicing RNA
chr2	Actr5	+	158477249	27.75	Pre-splicing RNA
chr6	Ezh2	-	47554595	49.09	Pre-splicing RNA
chr3	TRANK1	-	36827661	26.84	Pre-splicing RNA
chr12	Kidins220	+	25049297	23.25	Pre-splicing RNA
chr6	Tax1bp1	+	52723658	27.35	Pre-splicing RNA
chr11	Amz2	+	109320522	24.58	Pre-splicing RNA
chr13	Poc5	+	96539528	30.01	Pre-splicing RNA
chr2	Ccndbp1	+	120844468	27.93	Pre-splicing RNA
chr8	Cope	+	70765358	21.18	Pre-splicing RNA
chr4	Mrpl20	+	155887536	49.09	Pre-splicing RNA
chr1	Efhc1	+	21049045	22.25	Pre-splicing RNA
chr6	Fkbp9	+	56852659	27.59	Pre-splicing RNA
chr2	Dnajc10	+	80146115	46.51	Pre-splicing RNA
chr6	Mrps35	+	146961670	24.89	Pre-splicing RNA
chr5	Uvssa	+	33559865	23.58	Pre-splicing RNA
chr1	Fam174a	+	95252845	30.12	Pre-splicing RNA
chr7	Uqcrc2	+	120253247	23.08	Pre-splicing RNA
chr1	Adipor1	+	134359280	26.11	Pre-splicing RNA
chrX	Dmd	+	83690671	23.25	Pre-splicing RNA
chr10	Apba3	+	81106805	27.18	Pre-splicing RNA
chr3	Fubp1	+	151925774	34.67	Pre-splicing RNA
chr3	Fubp1	+	151925782	35.15	Pre-splicing RNA
chr8	Naxd	+	11554924	20.01	Pre-splicing RNA
chr13	4833420G17Rik	+	119608678	27.27	Pre-splicing RNA
chr3	Arhgef11	+	87609467	23.53	Pre-splicing RNA
chr17	Ddx11	+	66457371	24.13	Pre-splicing RNA
chr18	Ik	+	36890465	27.44	Pre-splicing RNA
chr7	Zfp418	+	7177675	25.67	Pre-splicing RNA
chr1	Nucks1	+	131849684	25.51	Pre-splicing RNA
chr8	Mcm5	+	75852878	27.12	Pre-splicing RNA
chr11	Fxr2	+	69531142	28.42	Pre-splicing RNA
chr10	Echdc1	+	29210234	23.84	Pre-splicing RNA
chr16	Fstl1	+	37636149	26.69	Pre-splicing RNA
chr2	Exd1	-	119369616	25.84	Pre-splicing RNA
chr7	Prr14	+	127075422	23.87	Pre-splicing RNA
chr11	Plek	-	16924148	26.84	Pre-splicing RNA
chr15	Zfr	+	12184078	23.85	Pre-splicing RNA
chr12	Pcnx1	+	82042830	23.25	Post-splicing RNA
chr1	Uck2	-	167055342	24.64	Post-splicing RNA
chr10	Ginm1	-	7651112	19.35	Post-splicing RNA
chr15	Dip2b	+	100049049	20.32	Post-splicing RNA
chr8	Asah1	-	41799386	24.94	Post-splicing RNA
chr1	Pex19	+	171960857	18.73	Post-splicing RNA
chr17	1700010I14Rik	+	9214039	18.67	Post-splicing RNA
chr2	Rrbp1	-	143791205	23.28	Post-splicing RNA
chr2	Sulf2	-	165936411	20.97	Post-splicing RNA
chr3	Pde4dip	-	97660357	24.84	Post-splicing RNA
chr2	Dnajc17	-	119014104	27.34	Post-splicing RNA
chr3	Gmps	+	63904306	21.77	Post-splicing RNA
chr1	Asic4	+	75449527	25.45	Post-splicing RNA
chr16	Tomm70a	+	56957161	16.26	Post-splicing RNA
chr15	Atxn10	+	85271203	20.03	Post-splicing RNA
chr9	Mns1	+	72346529	19.01	Post-splicing RNA
chr3	Bltp1	+	36944974	23.93	Post-splicing RNA
chr8	Upf3a	+	13846588	19.77	Post-splicing RNA
chr2	Rbck1	-	152160719	23.18	Post-splicing RNA
chr15	Drosha	+	12905710	21.99	Post-splicing RNA
chr3	Cenpe	+	134943293	22.03	Post-splicing RNA
chr8	Utp4	+	107639985	19.25	Post-splicing RNA
chr7	Dock1	+	134742042	20.79	Post-splicing RNA
chr19	Zng1	-	24900142	24.06	Post-splicing RNA
chr9	Septin7	+	25207720	19.82	Post-splicing RNA
chr17	Tsc2	-	24818267	26.85	Post-splicing RNA
chr2	Tfpi	-	84264597	22.85	Post-splicing RNA
chr9	Prkcsh	+	21915816	20.26	Post-splicing RNA
chr7	Sec23ip	+	128355790	21.13	Post-splicing RNA
chr2	Rrbp1	-	143790374	20.45	Post-splicing RNA
chr2	Ralgapa2	-	146263673	26.37	Post-splicing RNA
chr3	Pdlim5	-	141955269	21.33	Post-splicing RNA
chr2	Rif1	+	51984664	25.73	Post-splicing RNA
chr2	Ubr1	-	120786182	24.37	Post-splicing RNA
chr5	Sgsm1	-	113408035	22.61	Post-splicing RNA
chr5	Slc30a9	+	67485850	19.94	Post-splicing RNA
chr9	Golga4	+	118396297	18.76	Post-splicing RNA
chr6	Mrps35	+	146962968	19.73	Post-splicing RNA
chr17	Telo2	-	25330159	27.42	Post-splicing RNA
chr3	Ank2	-	126750965	47.51	Post-splicing RNA
chr1	Tbc1d8	-	39428525	24.84	Post-splicing RNA
chr4	Camta1	-	151163257	22.67	Post-splicing RNA
chr8	Champ1	+	13927798	22.03	Post-splicing RNA
chr3	Smc4	+	68935215	22.85	Post-splicing RNA
chr7	Usp47	+	111663586	20.27	Post-splicing RNA
chr13	Gmpr	+	45696112	20.45	Post-splicing RNA
chr14	Rnaseh2b	+	62601527	22.58	Post-splicing RNA
chr2	Pdk1	+	71730341	18.08	Post-splicing RNA
chr4	Cda	-	138078576	25.25	Post-splicing RNA
chr1	Nme7	+	164170821	23.75	Post-splicing RNA
chr3	Clk2	+	89077610	22.3	Post-splicing RNA
chr4	Arhgef10l	-	140270094	25.2	Post-splicing RNA
chr19	Atrnl1	+	57766338	21.67	Post-splicing RNA
chr2	Rif1	+	51984652	25.74	Post-splicing RNA
chr4	Hook1	+	95877910	21.67	Post-splicing RNA
chr4	Trim62	+	128794571	24.69	Post-splicing RNA
chr11	Rhot1	+	80116432	20.92	Post-splicing RNA
chr4	Med8	+	118270833	19.67	Post-splicing RNA
chr2	Dnajc17	-	119011449	26.04	Post-splicing RNA
chr3	2410004B18Rik	+	145644070	18.35	Post-splicing RNA
chr8	Mcm5	+	75836737	20.84	Post-splicing RNA
chr4	Slc45a1	-	150719493	23.99	Post-splicing RNA
chr1	Fam174a	+	95252840	20.22	Post-splicing RNA
chrX	Ogt	+	100711602	20.43	Post-splicing RNA
chr15	Selenoo	+	88980752	22.32	Post-splicing RNA
chr6	Nup205	+	35204503	22.17	Post-splicing RNA
chrX	Ssr4	+	72832547	14.27	Post-splicing RNA
chr10	Cabin1	-	75590194	25.91	Post-splicing RNA
chr4	Ppt1	+	122737895	21.35	Post-splicing RNA
chr9	Smarcc1	+	109968677	19.38	Post-splicing RNA
chr1	Copa	+	171946931	20.74	Post-splicing RNA
chr2	Ogfr	+	180232837	21.08	Post-splicing RNA
chr10	Polr3b	+	84473940	21.77	Post-splicing RNA
chr3	Atp8b2	-	89865127	48.09	Post-splicing RNA
chr17	Bag6	+	35361310	21.25	Post-splicing RNA
chr15	Arid2	+	96299839	20.38	Post-splicing RNA
chr2	Snrnp200	+	127076984	17.2	Post-splicing RNA
chr2	Ppig	+	69579616	19.25	Post-splicing RNA
chr3	Ilf2	+	90393056	17.5	Post-splicing RNA
chr10	Hdac2	+	36874537	14.9	Post-splicing RNA
chr7	Cyfip1	+	55576067	20.75	Post-splicing RNA
chr8	Atp13a1	+	70251972	21.75	Post-splicing RNA
chr8	Rab8a	+	72929704	19.37	Post-splicing RNA
chr7	Uqcrc2	+	120248570	17.93	Post-splicing RNA
chr1	Mrps9	+	42934520	17.64	Post-splicing RNA
chr2	Pmpca	+	26283318	17.28	Post-splicing RNA
chr2	Hspa5	+	34664400	21.22	Post-splicing RNA
chr9	Gclc	+	77699435	22.34	Post-splicing RNA
chr1	Sctr	+	119984228	22.52	Post-splicing RNA
chr11	Psmc5	+	106152842	19.59	Post-splicing RNA
chr12	Fut8	+	77411834	21.67	Post-splicing RNA
chr14	Pibf1	+	99342694	19.61	Post-splicing RNA
chr5	Ptpn13	+	103637487	18.67	Post-splicing RNA
chr5	Helq	-	100933162	51.59	Post-splicing RNA
chr9	Clpx	+	65209237	17.49	Post-splicing RNA
chr14	Oxa1l	+	54600756	23.76	Post-splicing RNA
chr16	Ltn1	-	87200915	21.93	Post-splicing RNA
chr14	Ercc6	+	32280554	21.03	Post-splicing RNA
chr18	Epg5	+	77999133	21.84	Post-splicing RNA
chr4	Sdcbp	+	6381002	16.99	Post-splicing RNA
chr4	Zfp362	-	128679772	25.11	Post-splicing RNA
chr3	Pcdh10	+	45337965	22.58	Post-splicing RNA
chr8	Trappc2l	+	123339808	22.17	Post-splicing RNA
chr9	Snupn	+	56870409	19.91	Post-splicing RNA
chr8	Nup93	+	95034477	22.07	Post-splicing RNA
chr19	Rpp30	+	36064728	21.42	Post-splicing RNA
chr7	Uqcrc2	+	120244444	18.41	Post-splicing RNA
chr19	Kif20b	+	34947330	22.25	Post-splicing RNA
chr13	Txndc15	+	55872426	19.49	Post-splicing RNA
chr6	Tax1bp1	+	52723744	19.5	Post-splicing RNA
chr4	Clcn6	-	148093235	23.25	Post-splicing RNA
chr5	Psmc2	+	22006228	16.81	Post-splicing RNA
chr4	Mrps15	+	125944294	18.52	Post-splicing RNA
chr9	Rps27l	+	66856631	21.18	Post-splicing RNA
chr9	Fxyd6	+	45301949	19.23	Post-splicing RNA
chr9	Ubl7	+	57828937	18.49	Post-splicing RNA
chr1	Acbd6	+	155477206	22.58	Post-splicing RNA
chrX	Smc1a	+	150844303	19.06	Post-splicing RNA
chr5	Msi1	+	115576783	22.76	Post-splicing RNA
chr7	Garre1	-	33947652	23.25	Post-splicing RNA
chr12	Fcf1	+	85017719	23.59	Post-splicing RNA
chr18	Wdr33	+	32029663	22.38	Post-splicing RNA
chr2	Arhgap1	+	91492662	19.87	Post-splicing RNA
chr8	Ppp2cb	+	34101941	19.75	Post-splicing RNA
chr2	Scn3a	-	65336368	20.93	Post-splicing RNA
chr4	Syf2	+	134664150	18.17	Post-splicing RNA
chr1	Tpp2	+	44019552	19.19	Post-splicing RNA
chr13	Iars1	+	49878241	17.79	Post-splicing RNA
chr16	Nectin3	-	46278501	23.25	Post-splicing RNA
chr4	Wdtc1	-	133031482	26.42	Post-splicing RNA
chr9	Mre11a	+	14730751	22.75	Post-splicing RNA
chr9	Mre11a	+	14730752	22.75	Post-splicing RNA
chr4	Nrdc	+	108913508	18.88	Post-splicing RNA
chr2	Klhl23	+	69659197	18.86	Post-splicing RNA
chr11	Morc2a	+	3639035	20.12	Post-splicing RNA
chr5	Polr2b	+	77473766	20.97	Post-splicing RNA
chr11	Myh10	+	68693673	18.17	Post-splicing RNA
chr3	Eif2a	+	58452665	19.88	Post-splicing RNA
chr12	Gphn	+	78528132	20.97	Post-splicing RNA
chr13	Cenpk	+	104381828	17.37	Post-splicing RNA
chr5	Kmt2e	+	23697275	23.67	Post-splicing RNA
chr9	Zpr1	+	46189695	20.08	Post-splicing RNA
chr6	Plekha5	+	140515862	20.72	Post-splicing RNA
chr10	Hdac2	+	36867760	14.89	Post-splicing RNA
chr1	Dcaf8	+	171999909	18.38	Post-splicing RNA
chr3	Gtf2b	+	142485460	23.26	Post-splicing RNA
chr10	Ppp1r12a	+	108076658	21.69	Post-splicing RNA
chr3	Gmps	+	63904304	21.99	Post-splicing RNA
chr5	Psmc2	+	22004436	20.24	Post-splicing RNA
chr6	Gars1	+	55052372	19.78	Post-splicing RNA
chr10	Specc1l	+	75109860	19.5	Post-splicing RNA
chr3	Nmd3	+	69655678	18.38	Post-splicing RNA
chr9	Leo1	+	75357839	18.36	Post-splicing RNA
chr5	Tyw1	+	130354526	22.02	Post-splicing RNA
chr8	Kcnn1	-	71297204	23.74	Post-splicing RNA
chr15	Prickle1	-	93407218	23.77	Post-splicing RNA
chr4	Syf2	+	134662770	17.99	Post-splicing RNA
chr5	Rfc2	+	134619825	17.69	Post-splicing RNA
chr6	Vps50	+	3517847	21.65	Post-splicing RNA
chr4	Cdk11b	+	155714787	20.44	Post-splicing RNA
chr10	Pwp2	-	78009669	27.46	Post-splicing RNA
chr7	Rtn2	+	19029662	18.45	Post-splicing RNA
chr1	Farp2	+	93532049	22.52	Post-splicing RNA
chr8	Hook2	+	85718024	23.12	Post-splicing RNA
chr8	Itgb1	+	129452644	20.51	Post-splicing RNA
chr1	Eprs1	+	185119311	25.32	Post-splicing RNA
chr8	Stxbp2	+	3685635	19.79	Post-splicing RNA
chr12	Ncoa1	-	4340845	47.51	Post-splicing RNA
chr8	Cyb5b	+	107897050	21.59	Post-splicing RNA
chrX	Smc1a	+	150811042	20.21	Post-splicing RNA
chr12	Dock4	+	40860452	21.08	Post-splicing RNA
chr16	Apod	-	31133372	49.09	Post-splicing RNA
chr11	Hnrnph1	+	50273760	20.36	Post-splicing RNA
chr2	Sephs1	+	4898002	20.89	Post-splicing RNA
chr8	Sugp1	+	70523777	19.03	Post-splicing RNA
chrX	Kcnd1	+	7697418	21.67	Post-splicing RNA
chrX	Usp11	+	20580148	17.7	Post-splicing RNA
chr4	Oma1	+	103182230	19.55	Post-splicing RNA
chr12	Fcf1	+	85027366	14.2	Post-splicing RNA
chr18	Hsd17b4	+	50273435	18.7	Post-splicing RNA
chr2	Ift52	+	162867821	18.29	Post-splicing RNA
chr1	Eif4e2	+	87153843	15.79	Post-splicing RNA
chr17	Ppp2r1a	+	21180751	21	Post-splicing RNA
chr4	Rnf20	+	49652537	20.93	Post-splicing RNA
chr4	Mtor	+	148634298	21.55	Post-splicing RNA
chr5	Pmpcb	+	21945501	18.79	Post-splicing RNA
chr12	Adam17	-	21404015	47.51	Post-splicing RNA
chr17	Tulp4	+	6257318	20.62	Post-splicing RNA
chr18	Pik3c3	+	30431809	21.32	Post-splicing RNA
chr3	Gdap2	+	100078235	21.21	Post-splicing RNA
chr13	Actn2	-	12311371	47.51	Post-splicing RNA
chr1	Dst	+	34283588	22.67	Post-splicing RNA
chr15	Rictor	+	6811138	20.21	Post-splicing RNA
chr15	Dcaf13	+	38976440	17.45	Post-splicing RNA
chr10	Psap	+	60129150	20.33	Post-splicing RNA
chr16	Morc3	+	93668126	19.9	Post-splicing RNA
chr16	Mgrn1	+	4736766	20.67	Post-splicing RNA
chr11	Ube2g1	+	72570216	16.35	Post-splicing RNA
chr11	Coil	+	88875856	19.77	Post-splicing RNA
chr15	Sdc2	+	33023803	19.67	Post-splicing RNA
chr3	Lrrc40	+	157757450	21.98	Post-splicing RNA
chr10	Hddc2	+	31190625	17.9	Post-splicing RNA
chr10	Cactin	+	81161300	21.81	Post-splicing RNA
chr9	Stra6	+	58052798	16.92	Post-splicing RNA
chr12	Rad51b	+	79350126	21.67	Post-splicing RNA
chr2	Prpf6	+	181274707	16.2	Post-splicing RNA
chr13	Psma2	+	14795377	18.81	Post-splicing RNA
chr2	Pomt1	+	32137618	20.93	Post-splicing RNA
chr11	Usp34	+	23437089	19.28	Post-splicing RNA
chr7	Srcap	+	127151920	24.16	Post-splicing RNA
chr18	Tmco6	+	36871485	21.21	Post-splicing RNA
chr12	Rock2	+	17007293	18.45	Post-splicing RNA
chr9	Slc37a4	+	44312719	21.87	Post-splicing RNA
chr11	Prpf8	+	75382687	20.22	Post-splicing RNA
chr3	Plrg1	+	82975319	22.35	Post-splicing RNA
chr5	Cdk6	+	3569381	19.5	Post-splicing RNA
chr12	Eml1	+	108494009	21.01	Post-splicing RNA
chr3	Mrpl24	+	87829441	20.62	Post-splicing RNA
chr7	Lig1	+	13016466	21.94	Post-splicing RNA
chr15	Srebf2	+	82079200	21.91	Post-splicing RNA
chr18	Pik3c3	+	30426141	22.45	Post-splicing RNA
chr10	Ptbp1	+	79695770	21.12	Post-splicing RNA
chr5	Tbc1d19	+	54054339	21.71	Post-splicing RNA
chr8	Prkaca	+	84717076	21.76	Post-splicing RNA
chr12	Vrk1	+	106022147	18.67	Post-splicing RNA
chr11	Mgat4b	+	50125442	19.46	Post-splicing RNA
chr7	Ctr9	+	110648723	19.72	Post-splicing RNA
chr16	Scaf4	-	90027117	21.03	Post-splicing RNA
chr11	Kif3a	+	53491837	20.35	Post-splicing RNA
chr4	Mecr	+	131592582	19.65	Post-splicing RNA
chr16	Ift57	+	49557060	18.93	Post-splicing RNA
chr4	Melk	+	44318113	17.91	Post-splicing RNA
chr1	Ankzf1	+	75174299	23.03	Post-splicing RNA
chr19	Rfk	+	17376853	19.12	Post-splicing RNA
chr8	Nup93	+	95007916	17.96	Post-splicing RNA
chr2	Sptan1	+	29916230	21.77	Post-splicing RNA
chr13	Ddx46	+	55801520	19.45	Post-splicing RNA
chr9	Vps13c	+	67802694	21.67	Post-splicing RNA
chr9	Qars1	+	108390090	20.11	Post-splicing RNA
chr12	Plekhh1	+	79125739	20.01	Post-splicing RNA
chr10	Cep290	+	100333875	22.45	Post-splicing RNA
chr16	Morc3	+	93650784	21.1	Post-splicing RNA
chr4	Rngtt	+	33443665	21.71	Post-splicing RNA
chr8	Stxbp2	+	3686236	19.35	Post-splicing RNA
chr1	Soat1	-	156274249	23.37	Post-splicing RNA
chr1	Ppp1r7	+	93282058	20.42	Post-splicing RNA
chr10	Lta4h	+	93304666	17.43	Post-splicing RNA
chr7	Uqcrc2	+	120240932	18.35	Post-splicing RNA
chr15	Eif3l	+	78970788	14.84	Post-splicing RNA
chr4	Dnajc11	+	152037307	19.37	Post-splicing RNA
chr6	Tmem106b	+	13082431	18.56	Post-splicing RNA
chr9	Cyb5r4	+	86909151	17.33	Post-splicing RNA
chr11	Skp1	+	52127744	14.72	Post-splicing RNA
chr18	Elp2	+	24759495	17.67	Post-splicing RNA
chr1	Trp53bp2	+	182262918	21	Post-splicing RNA

## Sheet: Table S4
chromosome	gene	strand	position	absolute delta meta M value	detection location
chr13	Tmem170b	+	41790847	11.0858	Pre-splicing RNA
chr9	Gm57036	-	123358530	18.2508	Pre-splicing RNA
chr12	Gm59647	+	69206298	33.8065	Pre-splicing RNA
chr14	Wbp4	-	79709902	47.507	Pre-splicing RNA
chr10	Gm26177	-	54187362	25.171	Pre-splicing RNA
chr8	Scrg1	+	57927589	31.9367	Pre-splicing RNA
chr5	Tmem175	+	108790643	35.3282	Pre-splicing RNA
chr14	Acin1	-	54881281	23.9367	Pre-splicing RNA
chr17	Ubr2	-	47274093	53.092	Pre-splicing RNA
chr18	Onecut2	+	64527102	27.4823	Pre-splicing RNA
chr1	n-R5s210	+	37044616	51.6769	Pre-splicing RNA
chr10	Tbc1d15	-	115046168	20.9681	Pre-splicing RNA
chr8	Fnta	-	26501136	23.3489	Pre-splicing RNA
chr15	Senp1	-	97946125	49.8289	Pre-splicing RNA
chr12	Pum2	+	8763420	51.3143	Pre-splicing RNA
chr16	Gm61219	+	35697137	28.2827	Pre-splicing RNA
chr14	Gm22354	+	52306783	27.2727	Pre-splicing RNA
chr14	Mettl17	+	52130486	30.8802	Pre-splicing RNA
chr11	Ebf1	+	44508627	27.0519	Pre-splicing RNA
chr19	Rrp12	-	41865599	27.5014	Pre-splicing RNA
chr16	Lztr1	+	17327031	51.6769	Pre-splicing RNA
chr10	Gm26239	+	93643246	22.6233	Pre-splicing RNA
chr14	Slc7a7	-	54612096	26.661	Pre-splicing RNA
chr14	Abcc4	-	118834147	52.1508	Pre-splicing RNA
chr4	Tln1	-	43533630	54.6103	Pre-splicing RNA
chr9	Igdcc4	+	65021689	50.092	Pre-splicing RNA
chr6	Gm38868	+	100448508	20.2009	Pre-splicing RNA
chr18	Gm58590	+	3000210	26.0311	Pre-splicing RNA
chr2	Mtch2	+	90677639	18.6024	Pre-splicing RNA
chr3	Tmem131l	-	83846011	20.7356	Pre-splicing RNA
chr7	Tead1	+	112358818	29.7047	Pre-splicing RNA
chr9	Sc5d	-	42175520	57.6993	Pre-splicing RNA
chr17	Gm7072	-	22533739	48.507	Pre-splicing RNA
chr2	Rab5if	+	156714267	25.019	Pre-splicing RNA
chr15	Grhl2	+	37348066	54.2144	Pre-splicing RNA
chr9	Spg21	+	65394213	51.8289	Pre-splicing RNA
chr19	Trub1	+	57473574	58.8062	Pre-splicing RNA
chr4	Zfp984	-	147894245	21.4234	Pre-splicing RNA
chr6	Cdca3	+	124807544	24.8702	Pre-splicing RNA
chr1	Eef1b2	+	63216370	21.8654	Pre-splicing RNA
chr3	Gm23269	-	89108566	27.938	Pre-splicing RNA
chr2	Tmem87a	-	120222830	23.2535	Pre-splicing RNA
chr9	Pknox2	-	37058685	23.2693	Pre-splicing RNA
chr7	Bcat2	+	45224902	23.8385	Pre-splicing RNA
chr1	Uggt1	-	36255321	53.092	Pre-splicing RNA
chr1	Igsf9	+	172325956	56.7116	Pre-splicing RNA
chr10	Dctn2	+	127112672	51.2074	Pre-splicing RNA
chr15	Myo10	+	25804672	23.2535	Pre-splicing RNA
chr19	Nxf1	+	8734595	23.5165	Pre-splicing RNA
chr8	Edc4	+	106618324	53.5945	Pre-splicing RNA
chr11	Ctdnep1	+	69880390	29.0679	Pre-splicing RNA
chr17	Slc35b2	+	45875967	21.6014	Pre-splicing RNA
chr13	Depdc1b	+	108452986	49.6769	Pre-splicing RNA
chr11	Birc5	+	117740181	22.875	Pre-splicing RNA
chr1	Kdm5b	+	134541035	51.4612	Pre-splicing RNA
chr12	Gm26071	+	35491254	20.118	Pre-splicing RNA
chr14	Flnb	-	14575956	51.092	Pre-splicing RNA
chr1	Igfbp2	+	72864109	33.8441	Pre-splicing RNA
chr13	Larp4b	+	9172171	52.365	Pre-splicing RNA
chr11	Rab34	+	78080476	28.225	Pre-splicing RNA
chr4	Faap20	+	155335082	24.3578	Pre-splicing RNA
chr4	Exosc10	+	148657769	55.2417	Pre-splicing RNA
chr5	Lap3	+	45650860	25.2636	Pre-splicing RNA
chr9	Ilf3	+	21315462	29.2916	Pre-splicing RNA
chr6	Gm44389	-	60439056	22.5754	Pre-splicing RNA
chr1	Copa	+	171910183	26.6198	Pre-splicing RNA
chr11	Gm23444	+	83162417	27.1258	Pre-splicing RNA
chr11	Trim25	+	88901789	55.8016	Pre-splicing RNA
chr12	Siva1	+	112611397	52.092	Pre-splicing RNA
chr11	Elac2	+	64889433	32.4458	Pre-splicing RNA
chr16	Cggbp1	+	64672479	50.507	Pre-splicing RNA
chr4	Gm69302	-	150838921	21.2535	Pre-splicing RNA
chr8	Trappc11	-	47948149	49.092	Pre-splicing RNA
chr14	Wapl	+	34396299	31.1925	Pre-splicing RNA
chr15	Ttll12	-	83471370	53.0768	Pre-splicing RNA
chr15	Gm49356	+	58808265	26.4027	Pre-splicing RNA
chr14	Ccdc25	+	66103984	49.6769	Pre-splicing RNA
chr11	Zfp207	+	80278663	29.8766	Pre-splicing RNA
chr9	Gm70238	+	78275379	21.8878	Pre-splicing RNA
chr7	Numa1	+	101662830	55.6769	Pre-splicing RNA
chr2	Stxbp1	-	32678449	56.6819	Pre-splicing RNA
chr2	Nmt2	+	3305879	18.8688	Post-splicing RNA
chr13	Cox7c	-	86193009	22.1763	Post-splicing RNA
chr13	Gm56588	+	92668202	30.0508	Post-splicing RNA
chr18	Txnl1	-	63804711	20.7785	Post-splicing RNA
chr5	Gm22450	+	135904576	31.8422	Post-splicing RNA
chr2	Rrbp1	-	143791205	21.073	Post-splicing RNA
chr17	Rn18s-rs5	+	40158472	28.0725	Post-splicing RNA
chr17	Rn18s-rs5	+	40158507	28.27	Post-splicing RNA
chr4	Sfpq	+	126917266	21.8067	Post-splicing RNA
chr8	Vps36	+	22700429	22.3947	Post-splicing RNA
chr15	Lima1	-	99700053	24.2755	Post-splicing RNA
chr8	D8Ertd738e	-	84973309	23.1346	Post-splicing RNA
chr4	Phactr4	-	132140413	19.3228	Post-splicing RNA
chr3	Fabp5	+	10080574	17.6617	Post-splicing RNA
chr17	Rn18s-rs5	+	40158879	25.5945	Post-splicing RNA
chr11	Kif3a	+	53489144	22.1796	Post-splicing RNA
chr15	Eif4b	+	101999846	22.8048	Post-splicing RNA
chr7	Smg1	-	117777696	16.7425	Post-splicing RNA
chr17	Rn18s-rs5	+	40159082	22.7527	Post-splicing RNA
chr10	Arid5b	-	67970915	21.5639	Post-splicing RNA
chr19	Prpf19	+	10877569	17.7754	Post-splicing RNA
chr11	Chd3	-	69253041	23.4234	Post-splicing RNA
chr1	Tpr	+	150293140	17.543	Post-splicing RNA
chr9	Rpl4	+	64085523	23.7717	Post-splicing RNA
chr11	2310033P09Rik	+	59100820	23.3568	Post-splicing RNA
chr18	Gata6	+	11064530	18.6323	Post-splicing RNA
chr15	Ift27	-	78049418	16.304	Post-splicing RNA
chr11	Rnf130	+	49976627	19.8161	Post-splicing RNA
chr11	Vdac1	+	52265755	21.1507	Post-splicing RNA
chr4	Zfp990	+	145261446	26.8823	Post-splicing RNA
chr14	Tpt1	+	76084788	22.2124	Post-splicing RNA
chr8	6030466F02Rik	+	124466171	65.0639	Post-splicing RNA
chr2	Atp5f1e	-	174303014	69.8198	Post-splicing RNA
chr9	Hyou1	+	44292126	19.8441	Post-splicing RNA
chr14	Hmbox1	-	65187029	18.805	Post-splicing RNA
chr17	Srrm2	+	24041633	25.6094	Post-splicing RNA
chr5	Gm5106	-	8848206	52.6769	Post-splicing RNA
chr2	Pdia3	+	121268082	18.7468	Post-splicing RNA
chr6	Col1a2	+	4539694	12.8605	Post-splicing RNA
chr2	Ckap2l	-	129123972	22.964	Post-splicing RNA
chr14	Nid2	+	19831256	20.7941	Post-splicing RNA
chr6	Col1a2	+	4540557	13.3944	Post-splicing RNA
chr8	Ndufb7	+	84293550	18.4757	Post-splicing RNA
chr8	Pcm1	+	41783874	23.3735	Post-splicing RNA
chr9	Rpl14	+	120402880	16.2675	Post-splicing RNA
chr8	Ccdc124	-	71321459	19.0999	Post-splicing RNA
chr17	Ehmt2	+	35124348	24.4945	Post-splicing RNA
chr9	Usp19	+	108373029	20.2737	Post-splicing RNA
chr19	Aldh18a1	-	40546274	25.1015	Post-splicing RNA
chr19	Tmem258	+	10183805	25.4927	Post-splicing RNA
chr10	Nap1l1	+	111326310	28.6689	Post-splicing RNA
chr6	Chd4	+	125098943	18.0549	Post-splicing RNA
chr10	Nap1l1	+	111321403	19.2245	Post-splicing RNA
chr4	Reck	+	43938922	53.3774	Post-splicing RNA
chr6	Col1a2	+	4523022	19.1713	Post-splicing RNA
chr17	Rn18s-rs5	+	40158291	26.3536	Post-splicing RNA
chr1	Sdhc	-	170973375	19.4387	Post-splicing RNA
chr7	Fah	-	84238093	17.9681	Post-splicing RNA
chr1	Tpr	+	150279450	19.0281	Post-splicing RNA
chr15	Rpl37	+	5147121	22.7431	Post-splicing RNA
chr4	Anp32b	+	46471416	22.3263	Post-splicing RNA
chr6	Immt	+	71838048	25.8868	Post-splicing RNA
chr13	Slf1	-	77252739	52.9164	Post-splicing RNA
chr11	Copz2	+	96747532	22.4764	Post-splicing RNA
chr6	Phc1	-	122297982	17.6657	Post-splicing RNA
chr1	Col3a1	+	45387795	16.4296	Post-splicing RNA
chr13	Rps23	+	91072502	13.8118	Post-splicing RNA
chr2	Serf2	+	121288494	20.3992	Post-splicing RNA
chr2	Ywhab	+	163853804	20.8374	Post-splicing RNA
chr3	Csde1	+	102964216	23.331	Post-splicing RNA
chr3	Csde1	+	102964218	23.3322	Post-splicing RNA
chr8	Kars1	-	112720225	25.7713	Post-splicing RNA
chr6	Luc7l2	+	38568325	25.1184	Post-splicing RNA
chr4	Tmem245	-	56923446	16.4397	Post-splicing RNA
chr2	Trmt6	-	132652376	18.7051	Post-splicing RNA
chr13	Brd9	+	74092924	26.0374	Post-splicing RNA
chr5	Srrt	-	137294518	21.0608	Post-splicing RNA
chr1	Parp1	+	180406736	23.7756	Post-splicing RNA
chr15	Xrcc6	+	81919967	22.6067	Post-splicing RNA
chr17	Clic1	+	35277314	22.568	Post-splicing RNA
chr3	Trmt10a	+	137856189	21.1067	Post-splicing RNA
chr5	Nipsnap2	+	129823485	53.6769	Post-splicing RNA
chrX	Cdk16	+	20560515	17.607	Post-splicing RNA
chr2	Dnajc17	-	119014104	23.7389	Post-splicing RNA
chr14	Dzip1	-	119137405	17.2854	Post-splicing RNA
chr4	Anp32b	+	46472097	19.5768	Post-splicing RNA
chr4	Prdx1	+	116551041	21.5203	Post-splicing RNA
chr4	Sfpq	+	126919707	15.7626	Post-splicing RNA
chr15	Rpl37	+	5147120	25.3092	Post-splicing RNA
chr16	Psmd2	+	20474680	19.377	Post-splicing RNA
chrX	Col4a5	+	140341828	21.2319	Post-splicing RNA
chr4	Lin28a	-	133735261	15.6183	Post-splicing RNA
chr17	Rn18s-rs5	+	40157303	30.7962	Post-splicing RNA
chr4	Gm69043	+	133400542	25.8165	Post-splicing RNA
chr4	Sfpq	+	126921092	20.5261	Post-splicing RNA
chr4	Sfpq	+	126921212	21.2983	Post-splicing RNA
chr14	Rpgrip1	+	52400737	19.6685	Post-splicing RNA
chr12	Psmc1	+	100079315	25.9851	Post-splicing RNA
chr8	Fanca	-	124045227	26.4195	Post-splicing RNA
chr9	Rps25	+	44320092	19.1228	Post-splicing RNA
chr8	Calr3	-	73197443	53.2619	Post-splicing RNA
chr5	Rpl5	+	108049935	23.097	Post-splicing RNA
chr2	Serf2	+	121288507	25.7039	Post-splicing RNA
chr15	Tnrc6b	+	80742921	19.9316	Post-splicing RNA
chr5	Rpl5	+	108055791	16.4801	Post-splicing RNA
chr4	Prpf4	+	62340876	18.6024	Post-splicing RNA
chr6	Chd4	+	125097310	21.9699	Post-splicing RNA
chr12	Smc6	+	11339162	19.2426	Post-splicing RNA
chr3	Tsc22d2	+	58366783	21.3697	Post-splicing RNA
chr4	Eno1	+	150332568	23.5881	Post-splicing RNA
chr17	Rn18s-rs5	+	40158110	28.8665	Post-splicing RNA
chr2	Snrnp200	+	127052663	23.7389	Post-splicing RNA
chr11	Rack1	+	48696824	21.0379	Post-splicing RNA
chr11	Rpl27	+	101336142	19.9078	Post-splicing RNA
chr7	Gm71725	+	19431445	24.5627	Post-splicing RNA
chr7	Pycard	-	127592080	20.1196	Post-splicing RNA
chr11	Polr2a	-	69638290	18.5016	Post-splicing RNA
chr15	Myo10	+	25779711	22.5161	Post-splicing RNA
chr14	Flnb	-	14540703	23.0311	Post-splicing RNA
chr2	Rpl7a	+	26800828	16.9931	Post-splicing RNA
chr10	Rps15	+	80129858	18.3462	Post-splicing RNA
chr10	Cdk4	+	126901989	18.4025	Post-splicing RNA
chr11	Gjd3	-	98873331	25.4055	Post-splicing RNA
chr2	Snrpb2	+	142906470	17.5258	Post-splicing RNA
chr13	Gm48356	+	22234874	26.1568	Post-splicing RNA
chr4	Anp32b	+	46469900	23.8717	Post-splicing RNA
chr4	Anp32b	+	46469915	23.9349	Post-splicing RNA
chr19	Ddb1	+	10605821	16.5647	Post-splicing RNA
chr13	Rps23	+	91072475	17.274	Post-splicing RNA
chr4	Anp32b	+	46469928	24.9368	Post-splicing RNA
chr11	Gm11508	-	87938831	61.6797	Post-splicing RNA
chr11	Gm11508	-	87938832	61.6797	Post-splicing RNA
chrX	Usp9x	+	12969630	27.4735	Post-splicing RNA
chr5	Mdh2	+	135807532	32.3434	Post-splicing RNA
chr3	Gm17771	+	19989107	51.092	Post-splicing RNA
chr17	Rn18s-rs5	+	40158944	24.722	Post-splicing RNA
chr1	Pfdn2	+	171185421	17.606	Post-splicing RNA
chr4	Anp32b	+	46469927	24.9994	Post-splicing RNA
chrY	Gm57983	+	90751201	28.9353	Post-splicing RNA
chr2	Rpl12	+	32854016	22.2578	Post-splicing RNA
chr7	Rplp2	+	141027898	21.7163	Post-splicing RNA
chr1	Retreg2	+	75121956	57.2383	Post-splicing RNA
chr7	Snrpd2	+	18885168	18.8931	Post-splicing RNA
chr17	Rn18s-rs5	+	40158269	25.2625	Post-splicing RNA
chr17	Rn18s-rs5	+	40158272	24.2333	Post-splicing RNA
chr13	Gm48356	+	22234860	31.539	Post-splicing RNA
chr13	Higd2a	+	54738106	52.5514	Post-splicing RNA
chr2	Top1	+	160545533	19.0609	Post-splicing RNA
chr5	Kmt2e	+	23697267	25.414	Post-splicing RNA
chr4	Otud6b	-	14822726	25.6622	Post-splicing RNA
chr9	Rdx	+	51984492	24.3733	Post-splicing RNA
chr16	Ttc3	+	94255299	23.554	Post-splicing RNA
chr17	Rn18s-rs5	+	40158980	22.5972	Post-splicing RNA
chr7	Sipa1l3	-	29087563	17.7941	Post-splicing RNA
chr3	Fubp1	+	151919657	20.6346	Post-splicing RNA
chr9	Rps27l	+	66856645	24.0665	Post-splicing RNA
chr1	Psmd1	+	86060493	26.3166	Post-splicing RNA
chr4	Zfp985	+	147668601	28.5615	Post-splicing RNA
chr4	Rpa2	+	132504012	19.6708	Post-splicing RNA
chr3	Pdlim5	-	141955269	23.0311	Post-splicing RNA
chr10	Nap1l1	+	111326905	18.9048	Post-splicing RNA
chr11	Bltp2	+	78178518	20.8688	Post-splicing RNA
chr6	Rpn1	+	88076306	22.2456	Post-splicing RNA
chr7	Ccne1	-	37802218	26.9912	Post-splicing RNA
chr4	Noc2l	+	156331508	18.937	Post-splicing RNA
chr17	Rn18s-rs5	+	40158872	25.9902	Post-splicing RNA
chr11	Rpl19	+	97921101	16.923	Post-splicing RNA
chr15	Rpl37	+	5147115	20.7638	Post-splicing RNA
chr5	Gm57325	+	139470834	30.4823	Post-splicing RNA
chr6	Atf7ip	+	136570075	55.4436	Post-splicing RNA
chr1	Nucks1	+	131857414	19.8555	Post-splicing RNA
chr3	Prkci	+	31093557	22.6293	Post-splicing RNA
chr2	Ppig	+	69579694	18.3071	Post-splicing RNA
chr8	Eif4ebp1	+	27765131	15.2938	Post-splicing RNA
chr9	Cwc15	+	14419156	14.3157	Post-splicing RNA
chr15	D730044K07Rik	+	34443221	14.9907	Post-splicing RNA
chr14	Sugt1	+	79847718	17.3329	Post-splicing RNA
chr2	Snrnp200	+	127071477	23.9229	Post-splicing RNA
chr4	Acot7	+	152355949	22.0146	Post-splicing RNA
chr2	Ube2c	+	164613805	19.7559	Post-splicing RNA
chr4	Gm70447	+	145291210	63.3912	Post-splicing RNA
chr12	Gm59647	+	69206243	29.9407	Post-splicing RNA
chr8	Hmgb2	+	57964964	16.367	Post-splicing RNA
chr4	Zfp992	+	146550450	17.783	Post-splicing RNA
chr2	Ssrp1	+	84876057	20.7243	Post-splicing RNA
chr7	1110004F10Rik	+	115703463	17.6079	Post-splicing RNA
chr2	Dut	+	125098991	26.4115	Post-splicing RNA
chr2	Hnrnpa3	+	75495640	23.8993	Post-splicing RNA
chr11	Rack1	+	48696871	21.4832	Post-splicing RNA
chr1	Psmd1	+	86060481	27.6793	Post-splicing RNA
chr11	Ift20	+	78429767	26.6365	Post-splicing RNA
chr19	Snhg1	+	8702596	16.267	Post-splicing RNA
chr13	Ipo11	-	107061665	22.6955	Post-splicing RNA
chr16	Ap2m1	+	20360973	21.3515	Post-splicing RNA
chr12	Rbm25	+	83714919	21.9226	Post-splicing RNA
chr8	Cdh1	+	107388551	23.4945	Post-splicing RNA
chr2	Ssb	+	69699494	19.0369	Post-splicing RNA
chr3	Ube2q1	+	89683455	15.3924	Post-splicing RNA
chr12	Ahsa1	+	87316724	19.7228	Post-splicing RNA
chr1	Gm22307	+	4599291	23.4194	Post-splicing RNA
chr10	Chchd10	+	75772205	22.1033	Post-splicing RNA
chr7	Prmt3	+	49507127	20.2535	Post-splicing RNA
chr19	Snhg1	+	8703632	20.6993	Post-splicing RNA
chr19	Eef1g	+	8955410	20.4548	Post-splicing RNA
chr10	Chchd10	+	75772182	21.4038	Post-splicing RNA
chr1	Gm70636	+	157247483	23.4764	Post-splicing RNA
chr17	Gm64720	+	34171076	15.1081	Post-splicing RNA
chr4	Aurkaip1	+	155917246	21.3861	Post-splicing RNA
chr9	Nedd4	+	72646768	24.2777	Post-splicing RNA
chr9	Nedd4	+	72646770	19.966	Post-splicing RNA
chr15	Slc38a1	-	96484991	25.2953	Post-splicing RNA
chrX	Dkc1	+	74151865	25.5183	Post-splicing RNA
chr6	Nrf1	+	30116259	25.8385	Post-splicing RNA
chr4	Hnrnpr	+	136046759	31.7135	Post-splicing RNA
chr12	Rbm25	+	83715265	20.2205	Post-splicing RNA
chr4	Tinagl1	-	130059964	19.5347	Post-splicing RNA
chr2	Rpl7a	+	26802775	20.7405	Post-splicing RNA
chr15	Espl1	+	102231342	20.4461	Post-splicing RNA
chr4	Mier1	+	103005596	21.7359	Post-splicing RNA
chr17	Rn18s-rs5	+	40157697	28.8119	Post-splicing RNA
chr9	Rps27l	+	66854959	19.6952	Post-splicing RNA
chr3	Gm54985	+	96127911	52.6769	Post-splicing RNA
chr1	Col3a1	+	45387800	15.971	Post-splicing RNA
chr2	Ssrp1	+	84876631	24.5991	Post-splicing RNA
chr11	Aff4	+	53291298	22.272	Post-splicing RNA
chr12	Rbm25	+	83710780	23.1147	Post-splicing RNA
chr2	Hnrnpa3	+	75495610	27.2736	Post-splicing RNA
chr9	Rad54l2	-	106596890	17.4461	Post-splicing RNA
chr4	Hspg2	+	137196162	22.5165	Post-splicing RNA
chr5	Gpn3	+	122510662	18.4376	Post-splicing RNA
chr11	Adam19	+	46027244	22.5373	Post-splicing RNA
chr7	Zscan4f	+	11131917	26.5014	Post-splicing RNA
chr2	Gm75297	-	98497426	57.9248	Post-splicing RNA
chr4	Rpa2	+	132505106	18.4315	Post-splicing RNA
chr6	Mrpl51	+	125169150	16.318	Post-splicing RNA
chr5	Rpl21	+	146772480	18.5888	Post-splicing RNA
chr2	Hspa5	+	34665132	18.0516	Post-splicing RNA
chr17	Clpp	+	57300478	25.8226	Post-splicing RNA
chr8	Klf2	+	73072909	25.0698	Post-splicing RNA
chr4	Faf1	+	109584753	23.8592	Post-splicing RNA
chr11	Ywhae	+	75650241	23.0856	Post-splicing RNA
chr11	Suz12	+	79920864	20.2749	Post-splicing RNA
chr9	Pigyl	+	22068179	24.9159	Post-splicing RNA
chr10	Sgk1	+	21871793	19.5075	Post-splicing RNA
chr11	Prpf8	+	75392188	22.7903	Post-splicing RNA
chr12	Ift43	+	86208813	23.3451	Post-splicing RNA
chr2	Sptan1	+	29916778	18.0183	Post-splicing RNA
chr1	Coq10b	+	55106664	49.507	Post-splicing RNA
chr11	Vdac1	+	52267495	22.2851	Post-splicing RNA
chr7	Lig1	+	13016436	19.4997	Post-splicing RNA
chr7	Cpeb1	-	81001523	24.8385	Post-splicing RNA
chr2	Lgr4	+	109827091	21.9316	Post-splicing RNA
chr6	Cecr2	+	120743446	24.964	Post-splicing RNA
chr6	Phb2	+	124689720	17.1071	Post-splicing RNA
chr9	Cox5a	+	57436279	18.9128	Post-splicing RNA
chr4	Cdk11b	+	155724329	18.6685	Post-splicing RNA
chr11	Trp53	+	69482220	17.9462	Post-splicing RNA
chr15	Phf20l1	+	66494622	16.0354	Post-splicing RNA
chr6	Lrp6	-	134431675	47.507	Post-splicing RNA
chr8	Man2b1	+	85822943	23.3	Post-splicing RNA
chr15	Drosha	+	12935129	18.6035	Post-splicing RNA
chr8	Trmt1	+	85424312	21.9461	Post-splicing RNA
chr17	Epcam	+	87947337	24.4684	Post-splicing RNA
chr9	Rbp1	+	98307041	16.3831	Post-splicing RNA
chr5	Aimp2	-	143846537	33.0034	Post-splicing RNA
chr1	Ubxn4	+	128187216	23.2477	Post-splicing RNA
chr11	Srsf1	+	87939884	22.2721	Post-splicing RNA
chr17	Gemin6	+	80532002	29.0084	Post-splicing RNA
chr4	Trp53inp1	+	11164315	21.4601	Post-splicing RNA
chr10	Ppil4	+	7696779	30.099	Post-splicing RNA
chr4	Psmb2	+	126571576	21.9193	Post-splicing RNA
chr4	Anp32b	+	46469901	24.2677	Post-splicing RNA
chr17	Zfp97	+	17341780	23.1908	Post-splicing RNA
chr8	Gtpbp3	+	71941774	18.5531	Post-splicing RNA
chr4	Ipo13	-	117758820	28.8385	Post-splicing RNA
chr1	Exo1	+	175715253	23.2979	Post-splicing RNA
chr17	Dus3l	+	57075082	26.6726	Post-splicing RNA
chrX	Yipf6	+	97981871	18.5256	Post-splicing RNA
chr9	Kif23	-	61853979	52.2619	Post-splicing RNA
chr12	Odc1	+	17598094	22.5864	Post-splicing RNA
chr5	Gm57325	+	139470839	23.5754	Post-splicing RNA
chrX	Acot9	+	154056028	25.701	Post-splicing RNA
chr2	Ttf1	+	28957085	23.1831	Post-splicing RNA
chr6	Strap	+	137726361	15.4442	Post-splicing RNA
chr2	Gid8	+	180352122	22.8219	Post-splicing RNA
chr6	Immt	+	71808474	21.5835	Post-splicing RNA
chr11	Ppia	+	6369241	20.9771	Post-splicing RNA
chr2	Snrpb2	+	142906502	18.2158	Post-splicing RNA
chr12	Mbip	-	56392474	24.2535	Post-splicing RNA
chr7	Zfp936	+	42838729	22.9697	Post-splicing RNA
chr17	Rn18s-rs5	+	40158157	26.299	Post-splicing RNA
chr4	Prpf4	+	62327068	22.8282	Post-splicing RNA
chr4	Ssu72	+	155789916	24.5309	Post-splicing RNA
chrX	Rbbp7	+	161558764	20.0439	Post-splicing RNA
chr9	Dalrd3	+	108449045	18.5461	Post-splicing RNA
chr19	Smc3	+	53630134	21.3165	Post-splicing RNA
chr17	Hcfc1r1	+	23893522	17.521	Post-splicing RNA
chr11	Rps6kb1	-	86410750	50.4139	Post-splicing RNA
chr19	Hells	+	38919903	24.5567	Post-splicing RNA
chr13	Tmem14c	+	41171182	21.4206	Post-splicing RNA
chr10	Gm67739	-	79947813	58.1143	Post-splicing RNA
chr3	Afg2a	+	37502586	28.8682	Post-splicing RNA
chr17	Rn18s-rs5	+	40158229	28.4719	Post-splicing RNA
chr13	Tbca	+	94973628	19.3224	Post-splicing RNA
chr6	Cul1	+	47485163	19.1874	Post-splicing RNA
chr3	Plrg1	+	82979459	23.154	Post-splicing RNA
chrY	Gm57983	+	90751223	25.0096	Post-splicing RNA
chr3	Psmb4	-	94794091	33.4014	Post-splicing RNA
chr19	Ppp1ca	+	4243029	21.2265	Post-splicing RNA
chr3	Acp6	+	97073503	19.9558	Post-splicing RNA
chr3	Gm5844	+	18062992	26.4234	Post-splicing RNA
chr8	Cherp	-	73215295	29.6285	Post-splicing RNA
chr5	Pomp	+	147805549	26.7602	Post-splicing RNA
chr9	Hspa8	+	40715041	19.3675	Post-splicing RNA
chr15	Ghr	-	3418148	50.6769	Post-splicing RNA
chr15	Eif3l	+	78962342	21.9828	Post-splicing RNA
chr5	Chek2	+	111019910	25.1328	Post-splicing RNA
chr10	Sf3a2	+	80637083	21.4461	Post-splicing RNA
chr5	Pomp	+	147805563	27.2451	Post-splicing RNA
chr13	Nsun2	+	69781796	20.4461	Post-splicing RNA
chr3	Plrg1	+	82979438	20.5765	Post-splicing RNA
chr18	Lmnb1	+	56873024	22.6685	Post-splicing RNA
chr17	Rn18s-rs5	+	40157913	31.3472	Post-splicing RNA
chr16	Tomm70a	+	56957161	18.5229	Post-splicing RNA
chr10	Utrn	-	12362162	23.8385	Post-splicing RNA
chr13	Gm61358	-	65372956	51.5945	Post-splicing RNA
chr9	Ncapd3	+	26962681	21.8999	Post-splicing RNA
chr17	Gpatch11	+	79149613	20.3411	Post-splicing RNA
chr11	Skp1	+	52127758	22.677	Post-splicing RNA
chr8	Zc3h18	+	123142790	20.138	Post-splicing RNA
chr13	Gm60867	+	100881087	20.2745	Post-splicing RNA
chr14	Dnajc3	+	119205456	51.092	Post-splicing RNA
chr8	Cers4	+	4565564	16.9256	Post-splicing RNA
chr14	Apex1	+	51162676	13.4932	Post-splicing RNA
chr1	Ndufb3	+	58634840	15.9226	Post-splicing RNA
chr1	Eif4e2	+	87153586	20.3074	Post-splicing RNA
chr11	Psmb6	+	70417137	19.9327	Post-splicing RNA
chr4	Chmp5	+	40948611	22.6852	Post-splicing RNA
chr7	Prmt3	+	49430078	25.8385	Post-splicing RNA
chr4	Tmeff1	+	48662011	21.4599	Post-splicing RNA
chr6	Chd4	+	125082305	20.3194	Post-splicing RNA
chr8	Polr2c	+	95586913	26.8171	Post-splicing RNA
chr4	Arid1a	-	133422910	28.341	Post-splicing RNA
chr15	Eif4b	+	102001461	17.1078	Post-splicing RNA
chr8	Gabarapl2	+	112667806	20.7387	Post-splicing RNA
chr15	Pcbp2	+	102382686	22.8705	Post-splicing RNA
chr7	Xrcc1	+	24269908	24.5165	Post-splicing RNA
chr10	Cs	+	128173786	18.0324	Post-splicing RNA
chr11	Rpl27	+	101334359	16.4391	Post-splicing RNA
chr19	Zfta	+	7395261	20.7616	Post-splicing RNA
chr8	Plcg2	+	118330579	23.964	Post-splicing RNA
chr9	Ppib	+	65967646	16.9406	Post-splicing RNA
chrX	Hprt1	+	52097548	23.0459	Post-splicing RNA
chr7	Zfp771	+	126853068	25.5754	Post-splicing RNA
chr8	Nup93	+	95033268	22.016	Post-splicing RNA
chr19	Fau	+	6109428	18.447	Post-splicing RNA
chr2	Rpl7a	+	26802780	17.9122	Post-splicing RNA
chrX	Nrk	+	137901603	56.9499	Post-splicing RNA
chrX	Nrk	+	137901608	56.9499	Post-splicing RNA
chr18	Cdc23	-	34774365	28.5512	Post-splicing RNA
chr2	Fahd2a	-	127286345	25.8385	Post-splicing RNA
chr11	Ap1b1	+	4989166	20.5531	Post-splicing RNA
chr19	Ppp1ca	+	4243107	25.9539	Post-splicing RNA
chr2	Rif1	+	51996975	20.0406	Post-splicing RNA
chr6	Chd4	+	125099505	19.415	Post-splicing RNA
chr2	Secisbp2l	-	125624539	48.8289	Post-splicing RNA
chrX	Ssr4	+	72830859	19.8205	Post-splicing RNA
chr11	Smtn	-	3472891	24.2535	Post-splicing RNA
chr18	Lmnb1	+	56885791	21.6685	Post-splicing RNA
chr9	Ireb2	+	54807752	22.2749	Post-splicing RNA
chr17	Abhd16a	+	35315340	17.7299	Post-splicing RNA
chr18	Cxxc1	+	74353217	20.4461	Post-splicing RNA
chr8	Homer3	+	70737951	24.0102	Post-splicing RNA
chr1	Arpc2	+	74301623	18.7338	Post-splicing RNA
chr7	Rplp2	+	141027576	16.6044	Post-splicing RNA
chr2	Gm75234	+	10063874	19.0072	Post-splicing RNA
chr4	Rcc2	+	140447895	22.7459	Post-splicing RNA
chr4	Clta	+	44025536	24.1506	Post-splicing RNA
chr12	Rbm25	+	83714905	20.4804	Post-splicing RNA
chr9	Rps27l	+	66854118	23.6295	Post-splicing RNA
chr12	Dync1h1	+	110632392	22.2732	Post-splicing RNA
chr18	Rps14	+	60910049	19.6597	Post-splicing RNA
chr8	Tcf25	+	124127388	20.4169	Post-splicing RNA
chr17	Rn18s-rs5	+	40159081	20.7254	Post-splicing RNA
chr7	Edrf1	+	133243050	31.6415	Post-splicing RNA
chr10	Eef2	+	81016955	22.5246	Post-splicing RNA
chr8	Myo9b	+	71776554	19.6096	Post-splicing RNA
chr1	Eif5b	+	38060691	20.8063	Post-splicing RNA
chr7	Xrcc1	+	24272659	20.751	Post-splicing RNA
chr2	Dynlrb1	+	155084672	27.1059	Post-splicing RNA
chr16	Sod1	+	90022116	25.5918	Post-splicing RNA
chr5	Ran	+	129099885	18.5056	Post-splicing RNA
chr9	Scap	+	110162414	25.8648	Post-splicing RNA
chr17	Ppp2r1a	+	21185580	17.7576	Post-splicing RNA
chr2	Sptan1	+	29889941	24.7957	Post-splicing RNA
chr17	Atp6v0e	+	26914373	14.5882	Post-splicing RNA
chrX	Cox7b	+	105063192	22.8195	Post-splicing RNA
chr1	Rpl37a	+	72752691	20.7114	Post-splicing RNA
chr7	Fbl	+	27877740	19.0084	Post-splicing RNA
chr15	Lgals1	+	78813904	20.7592	Post-splicing RNA
chr17	Srrm2	+	24043024	23.1997	Post-splicing RNA
chr11	Hgs	+	120358540	24.8058	Post-splicing RNA
chr15	Polr2k	+	36174178	20.0406	Post-splicing RNA
chr16	Jam2	+	84606257	21.7568	Post-splicing RNA
chr2	Nup188	+	30223299	18.6685	Post-splicing RNA
chr9	Dnmt1	-	20851819	24.5389	Post-splicing RNA
chr9	Rpl4	+	64083416	23.5851	Post-splicing RNA
chr5	Klf3	+	64980257	23.2094	Post-splicing RNA
chr9	Smarca4	+	21553768	24.7477	Post-splicing RNA
chr18	Zmat2	+	36927389	23.377	Post-splicing RNA
chr1	Eif5b	+	38061281	25.0199	Post-splicing RNA
chr12	Psmc1	+	100085469	20.7916	Post-splicing RNA
chr19	Hells	+	38945550	26.5032	Post-splicing RNA
chr12	Eif2s1	+	78930146	24.6374	Post-splicing RNA
chr1	Eif5b	+	38061274	25.9057	Post-splicing RNA
chr10	Adat2	+	13432598	24.8633	Post-splicing RNA
chr4	Rab2a	+	8582387	27.7385	Post-splicing RNA
chr6	Tmem176b	-	48812401	34.5441	Post-splicing RNA
chr2	Psmc3	+	90889407	20.7352	Post-splicing RNA
chr11	Upp1	+	9083245	24.3024	Post-splicing RNA
chr7	Snrpa1	+	65719267	23.5165	Post-splicing RNA
chr3	Smg5	+	88254869	16.8698	Post-splicing RNA
chr1	Eif5b	+	38060689	20.1902	Post-splicing RNA
chr17	Luc7l	+	26486201	18.2048	Post-splicing RNA
chr4	Rpl22	+	152416755	16.0476	Post-splicing RNA
chr19	Fhip2a	+	57369825	23.2979	Post-splicing RNA
chr2	Ssrp1	+	84876607	25.8644	Post-splicing RNA
chr2	Rps21	+	179900229	20.4497	Post-splicing RNA

## Sheet: Table S5
read_overlap_threshold	RNA_class	strict_site_count	relaxed_site_count	shared_with_strict	new_sites	lost_strict_sites	strict_site_recovery	estimated_FDR_proxy
strict	Post-splicing	40	40	40	0	0	1	0
strict	Pre-splicing	7	7	7	0	0	1	0
strict	combined	47	47	47	0	0	1	0
0.01	Post-splicing	40	11	11	0	29	0.275	0
0.01	Pre-splicing	7	2	2	0	5	0.285714	0
0.01	combined	47	13	13	0	34	0.276596	0
0.05	Post-splicing	40	11	11	0	29	0.275	0
0.05	Pre-splicing	7	3	3	0	4	0.428571	0
0.05	combined	47	14	14	0	33	0.297872	0
0.1	Post-splicing	40	11	11	0	29	0.275	0
0.1	Pre-splicing	7	4	4	0	3	0.571429	0
0.1	combined	47	15	15	0	32	0.319149	0
0.2	Post-splicing	40	11	10	1	30	0.25	0.0909091
0.2	Pre-splicing	7	4	4	0	3	0.571429	0
0.2	combined	47	15	14	1	33	0.297872	0.0666667
